# Supplementary material for: Chlorido[1-phenyl-3-(2,3,5,6-tetra­methyl­benz­yl)benzimidazol-2-yl­idene]silver(I)
Source: Acta Crystallogr Sect E Struct Rep Online. 2012 Apr 13;68(Pt 5):m590–1. doi: 10.1107/S1600536812012998 (PMC3344334; doi:10.1107/S1600536812012998)
Supplement: Supplementary file 1 [file e-68-0m590-sup1.cif]

##############################################################################
#                                                                            #
# This CIF contains the data in a paper accepted for publication in          #
# Acta Crystallographica Section E. It conforms to the requirements of       #
# Notes for Authors for Acta Crystallographica Section E, and has been       #
# peer reviewed under the auspices of the IUCr Commission on Journals.       #
#                                                                            #
# Full details of the Crystallographic Information File format               #
# are given in the paper "The Crystallographic Information File (CIF):       #
# a New Standard Archive File for Crystallography" by S. R. Hall, F. H.      #
# Allen and I. D. Brown [Acta Cryst. (1991), A47, 655-685].                  #
#                                                                            #
# The current version of the core CIF dictionary is obtainable from          #
# ftp://ftp.iucr.org/pub/cif_core.dic.                                       #
#                                                                            #
# Software is freely available for graphical display of the structure(s)     #
# in this CIF. For information consult the CIF software page                 #
# http://www.iucr.org/resources/cif/software.                                #
#                                                                            #
# This file may be used for bona fide research purposes within the           #
# scientific community so long as proper attribution is given to the journal # 
# article from which it was obtained.                                        #
#                                                                            #
##############################################################################
data_global
_audit_creation_method     'PLATON <TABLE ACC> option'
_journal_date_recd_electronic     2012-03-23
_journal_date_accepted     2012-03-24
_journal_name_full     'Acta Crystallographica, Section E'
_journal_year     2012
_journal_volume     68
_journal_issue      5
_journal_page_first     m590
_journal_page_last     m591
_journal_paper_category     QM
_journal_paper_doi     10.1107/S1600536812012998
_journal_coeditor_code     SJ5223
_publ_contact_author_name
; Dr. Mehmet Akkurt
;
_publ_contact_author_address
;
Department of Physics
Faculty of Sciences
Erciyes University
38039 Kayseri
Turkey
;
_publ_contact_author_email     akkurt@erciyes.edu.tr
_publ_contact_author_fax     '+90-352-4374933'
_publ_contact_author_phone     '+90-352-4374901 ext. 33106'
_publ_section_title
;
Chlorido[1-phenyl-3-(2,3,5,6-tetramethylbenzyl)benzimidazol-2-ylidene]silver(I)
;
loop_
    _publ_author_name
    _publ_author_address
    'Mehmet Akkurt'
; Department of Physics,
  Faculty of Sciences,
  Erciyes University,
  38039 Kayseri,
  Turkey
;
    'Senem Akko\,c'
; Department of Chemistry,
  Faculty of Sciences,
  Erciyes University,
  38039 Kayseri,
  Turkey
;
    'Yetkin G\"ok'
;
  Department of Chemistry,
  Faculty of Arts and Sciences,
  \'In\"on\"u University,
  44280 Malatya,
  Turkey
;
    'Y\?ilmaz Da\(gdemir'
; Department of Physics,
  Faculty of Sciences,
  Erciyes University,
  38039 Kayseri,
  Turkey
;
    'Muhammad Nawaz Tahir'
;
Department of Physics,
University of Sargodha,
Sargodha,
Pakistan
;
data_I
_chemical_name_systematic
;
Chlorido[1-phenyl-3-(2,3,5,6-tetramethylbenzyl)benzimidazol-2-ylidene]silver(I)
;
_chemical_name_common     ?
_chemical_formula_moiety     'C24 H24 Ag Cl N2'
_chemical_formula_sum     'C24 H24 Ag Cl N2'
_chemical_formula_structural     ?
_chemical_formula_iupac     '[Ag Cl (C24 H24 N2)]'
_chemical_formula_weight     483.77
_chemical_melting_point     ?
_symmetry_cell_setting     monoclinic
_symmetry_space_group_name_H-M     'P 21/n'
_symmetry_space_group_name_Hall     '-P 2yn'
loop_
    _symmetry_equiv_pos_site_id
    _symmetry_equiv_pos_as_xyz
    1 x,y,z
    2 1/2-x,1/2+y,1/2-z
    3 -x,-y,-z
    4 1/2+x,1/2-y,1/2+z
_cell_length_a     9.1439(2)
_cell_length_b     18.7633(4)
_cell_length_c     13.2710(3)
_cell_angle_alpha     90
_cell_angle_beta     109.8990(10)
_cell_angle_gamma     90
_cell_volume     2140.96(8)
_cell_formula_units_Z     4
_cell_measurement_reflns_used     3354
_cell_measurement_theta_min     2.38
_cell_measurement_theta_max     28.30
_cell_measurement_temperature     296(2)
_cell_special_details
;
;
_exptl_crystal_description     prism
_exptl_crystal_colour     white
_exptl_crystal_size_max     0.35
_exptl_crystal_size_mid     0.22
_exptl_crystal_size_min     0.20
_exptl_crystal_size_rad     ?
_exptl_crystal_density_diffrn     1.501
_exptl_crystal_density_meas     ?
_exptl_crystal_density_method     'Not Measured'
_exptl_crystal_F_000     984
_exptl_absorpt_coefficient_mu     1.078
_exptl_absorpt_correction_type     multi-scan
_exptl_absorpt_process_details     '(SADABS; Bruker, 2005)'
_exptl_absorpt_correction_T_min     0.752
_exptl_absorpt_correction_T_max     0.806
_exptl_special_details
;
<i>M</i>.p.: 524--525 K. n~(CN)~=1593.31
cm^-1. 1^H NMR (DMSO) \d: 2.11, 2.18 (s, 12H,
NCH~2~C~6~H(C<i>H</i>~3~)~4~-2,3,5,6); 5.61 (s, 2H,
NC<i>H</i>~2~C~6~H(CH~3~)~4~-2,3,5,6); 6.66--7.87 (m, 10H, Ar-<i>H</i>). ^13^C
NMR (DMSO) d: 16.4, 20.8 (NCH~2~C~6~H(<i>C</i>H~3~)~4~-2,3,5,6); 55.2
(N<i>C</i>H~2~C~6~H(CH~3~)~4~-2,3,5,6); 112.5, 112.8, 124.9, 125.4, 126.8,
129.8, 130.4, 131.3, 132.7, 133.9, 134.6, 138.9 (Ar-<i>C</i>); the carbene
carbon was not detected. Analysis calculated for C~24~H~24~N~2~AgCl: C 59.58,
H 5.00, N 5.79%. Found: C 59.56, H 5.01, N 5.78%.
;
_diffrn_ambient_temperature     296(2)
_diffrn_radiation_type     MoK\a
_diffrn_radiation_wavelength     0.71073
_diffrn_radiation_source     'fine-focus sealed tube'
_diffrn_radiation_monochromator     graphite
_diffrn_measurement_device_type     'Bruker Kappa APEXII CCD'
_diffrn_measurement_method     \w
_diffrn_detector_area_resol_mean     8.00
_diffrn_reflns_number     19846
_diffrn_reflns_av_R_equivalents     0.0403
_diffrn_reflns_av_sigmaI/netI     0.0520
_diffrn_reflns_theta_min     2.38
_diffrn_reflns_theta_max     28.30
_diffrn_reflns_theta_full     28.30
_diffrn_measured_fraction_theta_max     0.994
_diffrn_measured_fraction_theta_full     0.994
_diffrn_reflns_limit_h_min     -10
_diffrn_reflns_limit_h_max     12
_diffrn_reflns_limit_k_min     -25
_diffrn_reflns_limit_k_max     16
_diffrn_reflns_limit_l_min     -17
_diffrn_reflns_limit_l_max     17
_diffrn_reflns_reduction_process
;
;
_refine_special_details
;
Refinement on <i>F</i>^2^ for ALL reflections except those flagged by the user
for potential systematic errors. Weighted <i>R</i>-factors <i>wR</i> and all
goodnesses of fit <i>S</i> are based on <i>F</i>^2^, conventional
<i>R</i>-factors <i>R</i> are based on <i>F</i>, with <i>F</i> set to zero for
negative <i>F</i>^2^. The observed criterion of <i>F</i>^2^ > \s(<i>F</i>^2^)
is used only for calculating -<i>R</i>-factor-obs <i>etc</i>. and is not
relevant to the choice of reflections for refinement. <i>R</i>-factors based
on <i>F</i>^2^ are statistically about twice as large as those based on
<i>F</i>, and <i>R</i>-factors based on ALL data will be even larger.
;
_reflns_number_total     5288
_reflns_number_gt     3354
_reflns_threshold_expression     I>2\s(I)
_refine_ls_structure_factor_coef     Fsqd
_refine_ls_matrix_type     full
_refine_ls_R_factor_all     0.0764
_refine_ls_R_factor_gt     0.0362
_refine_ls_wR_factor_gt     0.0675
_refine_ls_wR_factor_ref     0.0798
_refine_ls_goodness_of_fit_ref     1.009
_refine_ls_restrained_S_all     1.009
_refine_ls_number_reflns     5288
_refine_ls_number_parameters     257
_refine_ls_number_restraints     0
_refine_ls_number_constraints     ?
_refine_ls_hydrogen_treatment     constr
_refine_ls_weighting_scheme     calc
_refine_ls_weighting_details
         'calc w=1/[\s^2^(Fo^2^)+(0.0308P)^2^+0.1600P] where P=(Fo^2^+2Fc^2^)/3'
_atom_sites_solution_hydrogens     geom
_atom_sites_solution_primary     direct
_atom_sites_solution_secondary     difmap
_refine_ls_shift/su_max     0.001
_refine_ls_shift/su_mean     0.000
_refine_diff_density_max     0.380
_refine_diff_density_min     -0.376
_refine_ls_extinction_method     'none'
_refine_ls_abs_structure_details     ?
loop_
    _atom_type_symbol
    _atom_type_description
    _atom_type_scat_dispersion_real
    _atom_type_scat_dispersion_imag
    _atom_type_scat_source
    C C 0.0033 0.0016 ' International Tables Vol C Tables 4.2.6.8 and 6.1.1.4'
    H H 0.0000 0.0000 ' International Tables Vol C Tables 4.2.6.8 and 6.1.1.4'
    Ag Ag -0.8971 1.1015
                        ' International Tables Vol C Tables 4.2.6.8 and 6.1.1.4'
    Cl Cl 0.1484 0.1585 ' International Tables Vol C Tables 4.2.6.8 and 6.1.1.4'
    N N 0.0061 0.0033 ' International Tables Vol C Tables 4.2.6.8 and 6.1.1.4'
_computing_data_collection     'APEX2 (Bruker, 2009)'
_computing_cell_refinement     'SAINT (Bruker, 2009)'
_computing_data_reduction     'SAINT (Bruker, 2009)'
_computing_structure_solution     'SHELXS97 (Sheldrick, 2008)'
_computing_structure_refinement     'SHELXL97 (Sheldrick, 2008)'
_computing_molecular_graphics
                  'ORTEP-3 for Windows (Farrugia, 1997) and PLATON (Spek, 2009)'
_computing_publication_material
                                'WinGX (Farrugia, 1999) and PLATON (Spek, 2009)'
loop_
    _atom_site_type_symbol
    _atom_site_label
    _atom_site_fract_x
    _atom_site_fract_y
    _atom_site_fract_z
    _atom_site_U_iso_or_equiv
    _atom_site_thermal_displace_type
    _atom_site_calc_flag
    _atom_site_refinement_flags
    _atom_site_occupancy
    _atom_site_disorder_assembly
    _atom_site_disorder_group
    Ag Ag1 0.25184(3) 0.849530(10)
                                 0.17444(2) 0.04760(10)
                                                      Uani d . 1.000 . .
    Cl Cl1 0.43000(9) 0.77142(4) 0.14398(7) 0.0572(3) Uani d . 1.000 . .
    N N1 -0.0611(3) 0.92849(11) 0.11403(17) 0.0370(7) Uani d . 1.000 . .
    N N2 0.1099(3) 0.98412(11) 0.24355(18) 0.0419(8) Uani d . 1.000 . .
    C C1 -0.1317(3) 0.99141(14) 0.1290(2) 0.0383(9) Uani d . 1.000 . .
    C C2 -0.2743(3) 1.02215(16) 0.0728(3) 0.0516(11) Uani d . 1.000 . .
    C C3 -0.3022(4) 1.08812(18) 0.1066(3) 0.0633(14) Uani d . 1.000 . .
    C C4 -0.1939(4) 1.12282(17) 0.1930(3) 0.0600(13) Uani d . 1.000 . .
    C C5 -0.0523(4) 1.09315(15) 0.2480(2) 0.0490(11) Uani d . 1.000 . .
    C C6 -0.0233(3) 1.02675(14) 0.2127(2) 0.0400(9) Uani d . 1.000 . .
    C C7 0.0885(3) 0.92485(14) 0.1829(2) 0.0407(9) Uani d . 1.000 . .
    C C8 -0.1372(3) 0.87529(14) 0.0361(2) 0.0365(8) Uani d . 1.000 . .
    C C9 -0.0741(4) 0.85480(15) -0.0403(2) 0.0458(10) Uani d . 1.000 . .
    C C10 -0.1480(4) 0.80302(16) -0.1139(2) 0.0552(11) Uani d . 1.000 . .
    C C11 -0.2846(4) 0.77302(16) -0.1119(2) 0.0552(11) Uani d . 1.000 . .
    C C12 -0.3471(4) 0.79363(16) -0.0351(3) 0.0536(11) Uani d . 1.000 . .
    C C13 -0.2733(3) 0.84494(14) 0.0388(2) 0.0443(10) Uani d . 1.000 . .
    C C14 0.2555(4) 1.00783(17) 0.3248(2) 0.0575(11) Uani d . 1.000 . .
    C C15 0.3702(3) 0.95064(15) 0.3774(2) 0.0452(10) Uani d . 1.000 . .
    C C16 0.3525(4) 0.91300(16) 0.4642(2) 0.0480(10) Uani d . 1.000 . .
    C C17 0.4668(4) 0.86531(16) 0.5207(2) 0.0579(11) Uani d . 1.000 . .
    C C18 0.5916(4) 0.85445(17) 0.4869(3) 0.0675(12) Uani d . 1.000 . .
    C C19 0.6107(4) 0.8891(2) 0.4013(3) 0.0639(11) Uani d . 1.000 . .
    C C20 0.4998(4) 0.93808(17) 0.3455(2) 0.0556(11) Uani d . 1.000 . .
    C C21 0.2094(4) 0.9235(2) 0.4940(3) 0.0758(14) Uani d . 1.000 . .
    C C22 0.4607(5) 0.8255(2) 0.6185(3) 0.0917(18) Uani d . 1.000 . .
    C C23 0.7508(5) 0.8708(3) 0.3695(4) 0.115(2) Uani d . 1.000 . .
    C C24 0.5189(5) 0.9767(2) 0.2499(3) 0.0853(17) Uani d . 1.000 . .
    H H2 -0.34700 0.99920 0.01520 0.0620 Uiso c R 1.000 . .
    H H3 -0.39630 1.11050 0.07090 0.0760 Uiso c R 1.000 . .
    H H4 -0.21850 1.16730 0.21380 0.0720 Uiso c R 1.000 . .
    H H5 0.02020 1.11610 0.30560 0.0590 Uiso c R 1.000 . .
    H H9 0.01720 0.87570 -0.04210 0.0550 Uiso c R 1.000 . .
    H H10 -0.10550 0.78830 -0.16490 0.0660 Uiso c R 1.000 . .
    H H11 -0.33500 0.73880 -0.16250 0.0660 Uiso c R 1.000 . .
    H H12 -0.43850 0.77290 -0.03330 0.0640 Uiso c R 1.000 . .
    H H13 -0.31510 0.85920 0.09040 0.0530 Uiso c R 1.000 . .
    H H14A 0.22980 1.03330 0.38010 0.0690 Uiso c R 1.000 . .
    H H14B 0.30560 1.04140 0.29150 0.0690 Uiso c R 1.000 . .
    H H18 0.66720 0.82180 0.52420 0.0810 Uiso c R 1.000 . .
    H H21A 0.22080 0.96590 0.53640 0.1140 Uiso c R 1.000 . .
    H H21B 0.19590 0.88320 0.53450 0.1140 Uiso c R 1.000 . .
    H H21C 0.12030 0.92820 0.43010 0.1140 Uiso c R 1.000 . .
    H H22A 0.37210 0.79440 0.59830 0.1370 Uiso c R 1.000 . .
    H H22B 0.45230 0.85900 0.67090 0.1370 Uiso c R 1.000 . .
    H H22C 0.55390 0.79790 0.64840 0.1370 Uiso c R 1.000 . .
    H H23A 0.71950 0.83940 0.30890 0.1730 Uiso c R 1.000 . .
    H H23B 0.82820 0.84780 0.42840 0.1730 Uiso c R 1.000 . .
    H H23C 0.79320 0.91370 0.35120 0.1730 Uiso c R 1.000 . .
    H H24A 0.59720 1.01290 0.27490 0.1280 Uiso c R 1.000 . .
    H H24B 0.42190 0.99840 0.20850 0.1280 Uiso c R 1.000 . .
    H H24C 0.54970 0.94330 0.20620 0.1280 Uiso c R 1.000 . .
loop_
    _atom_site_aniso_label
    _atom_site_aniso_U_11
    _atom_site_aniso_U_22
    _atom_site_aniso_U_33
    _atom_site_aniso_U_12
    _atom_site_aniso_U_13
    _atom_site_aniso_U_23
    Ag1 0.04050(10)
                  0.0420(2) 0.0554(2) 0.00470(10)
                                                0.00980(10)
                                                          -0.00020(10)
    Cl1 0.0532(5) 0.0540(5) 0.0682(5) 0.0093(4) 0.0255(4) 0.0036(4)
    N1 0.0355(12) 0.0364(13) 0.0371(12) 0.0020(11) 0.0096(11) -0.0018(10)
    N2 0.0431(14) 0.0362(14) 0.0375(13) -0.0034(11) 0.0021(11) -0.0040(11)
    C1 0.0378(15) 0.0395(17) 0.0397(16) 0.0031(14) 0.0158(14) 0.0020(13)
    C2 0.0395(17) 0.055(2) 0.060(2) 0.0036(15) 0.0164(16) 0.0027(16)
    C3 0.048(2) 0.053(2) 0.090(3) 0.0156(17) 0.025(2) 0.0087(19)
    C4 0.071(2) 0.0398(18) 0.083(3) 0.0081(19) 0.044(2) -0.0009(18)
    C5 0.062(2) 0.0382(18) 0.0521(19) -0.0015(16) 0.0265(18) -0.0025(14)
    C6 0.0484(17) 0.0342(16) 0.0389(16) 0.0035(14) 0.0169(14) 0.0053(12)
    C7 0.0400(16) 0.0394(17) 0.0381(15) -0.0002(14) 0.0074(14) 0.0011(13)
    C8 0.0363(15) 0.0365(15) 0.0317(14) 0.0037(13) 0.0051(13) 0.0024(12)
    C9 0.0493(17) 0.0513(19) 0.0390(15) -0.0054(15) 0.0179(14) -0.0013(14)
    C10 0.074(2) 0.054(2) 0.0415(18) -0.0010(18) 0.0246(18) -0.0060(15)
    C11 0.063(2) 0.0477(19) 0.0437(18) -0.0020(17) 0.0036(17) -0.0072(15)
    C12 0.0391(17) 0.053(2) 0.066(2) -0.0026(15) 0.0143(17) -0.0038(17)
    C13 0.0399(16) 0.0464(18) 0.0474(17) 0.0000(15) 0.0161(14) -0.0064(14)
    C14 0.057(2) 0.0458(19) 0.0532(19) -0.0074(17) -0.0028(16) -0.0059(15)
    C15 0.0407(17) 0.0428(18) 0.0400(16) -0.0072(14) -0.0018(14) -0.0065(14)
    C16 0.0478(18) 0.0485(19) 0.0402(17) -0.0133(15) 0.0054(15) -0.0108(14)
    C17 0.066(2) 0.049(2) 0.0400(17) -0.0114(17) -0.0063(17) -0.0023(15)
    C18 0.057(2) 0.056(2) 0.064(2) 0.0075(18) -0.0126(19) -0.0112(18)
    C19 0.0424(19) 0.074(2) 0.066(2) -0.0081(19) 0.0065(18) -0.022(2)
    C20 0.056(2) 0.056(2) 0.0476(18) -0.0213(17) 0.0082(17) -0.0109(16)
    C21 0.064(2) 0.100(3) 0.061(2) -0.014(2) 0.018(2) -0.015(2)
    C22 0.123(4) 0.074(3) 0.052(2) -0.023(3) -0.004(2) 0.0150(19)
    C23 0.057(3) 0.153(5) 0.131(4) 0.002(3) 0.026(3) -0.044(4)
    C24 0.092(3) 0.098(3) 0.068(3) -0.037(3) 0.030(2) -0.003(2)
_geom_special_details
;
Bond distances, angles <i>etc</i>. have been calculated using the rounded
fractional coordinates. All su's are estimated from the variances of the
(full) variance-covariance matrix. The cell e.s.d.'s are taken into account in
the estimation of distances, angles and torsion angles
;
loop_
    _geom_bond_atom_site_label_1
    _geom_bond_atom_site_label_2
    _geom_bond_site_symmetry_1
    _geom_bond_site_symmetry_2
    _geom_bond_distance
    _geom_bond_publ_flag
    Ag1 Cl1 . . 2.3267(9) no
    Ag1 C7 . . 2.087(3) no
    N1 C1 . . 1.392(4) no
    N1 C7 . . 1.364(4) no
    N1 C8 . . 1.435(3) no
    N2 C6 . . 1.397(4) no
    N2 C7 . . 1.348(3) no
    N2 C14 . . 1.468(4) no
    C1 C2 . . 1.388(4) no
    C1 C6 . . 1.381(4) no
    C2 C3 . . 1.370(5) no
    C3 C4 . . 1.395(5) no
    C4 C5 . . 1.370(5) no
    C5 C6 . . 1.388(4) no
    C8 C9 . . 1.381(4) no
    C8 C13 . . 1.380(4) no
    C9 C10 . . 1.380(4) no
    C10 C11 . . 1.379(5) no
    C11 C12 . . 1.383(5) no
    C12 C13 . . 1.376(4) no
    C14 C15 . . 1.497(4) no
    C15 C16 . . 1.407(4) no
    C15 C20 . . 1.407(5) no
    C16 C17 . . 1.386(4) no
    C16 C21 . . 1.503(5) no
    C17 C18 . . 1.376(5) no
    C17 C22 . . 1.515(5) no
    C18 C19 . . 1.371(5) no
    C19 C20 . . 1.382(5) no
    C19 C23 . . 1.518(6) no
    C20 C24 . . 1.522(5) no
    C2 H2 . . 0.9300 no
    C3 H3 . . 0.9300 no
    C4 H4 . . 0.9300 no
    C5 H5 . . 0.9300 no
    C9 H9 . . 0.9300 no
    C10 H10 . . 0.9300 no
    C11 H11 . . 0.9300 no
    C12 H12 . . 0.9300 no
    C13 H13 . . 0.9300 no
    C14 H14A . . 0.9700 no
    C14 H14B . . 0.9700 no
    C18 H18 . . 0.9300 no
    C21 H21A . . 0.9600 no
    C21 H21B . . 0.9600 no
    C21 H21C . . 0.9600 no
    C22 H22A . . 0.9600 no
    C22 H22B . . 0.9600 no
    C22 H22C . . 0.9600 no
    C23 H23A . . 0.9600 no
    C23 H23B . . 0.9600 no
    C23 H23C . . 0.9600 no
    C24 H24A . . 0.9600 no
    C24 H24B . . 0.9600 no
    C24 H24C . . 0.9600 no
loop_
    _geom_angle_atom_site_label_1
    _geom_angle_atom_site_label_2
    _geom_angle_atom_site_label_3
    _geom_angle_site_symmetry_1
    _geom_angle_site_symmetry_2
    _geom_angle_site_symmetry_3
    _geom_angle
    _geom_angle_publ_flag
    Cl1 Ag1 C7 . . . 172.84(7) no
    C1 N1 C7 . . . 110.8(2) no
    C1 N1 C8 . . . 123.9(2) no
    C7 N1 C8 . . . 125.3(2) no
    C6 N2 C7 . . . 111.3(2) no
    C6 N2 C14 . . . 121.6(2) no
    C7 N2 C14 . . . 126.9(3) no
    N1 C1 C2 . . . 132.2(3) no
    N1 C1 C6 . . . 106.3(2) no
    C2 C1 C6 . . . 121.2(3) no
    C1 C2 C3 . . . 116.4(3) no
    C2 C3 C4 . . . 122.1(3) no
    C3 C4 C5 . . . 121.8(3) no
    C4 C5 C6 . . . 116.1(3) no
    N2 C6 C1 . . . 106.0(2) no
    N2 C6 C5 . . . 131.5(3) no
    C1 C6 C5 . . . 122.4(3) no
    Ag1 C7 N1 . . . 124.81(18) no
    Ag1 C7 N2 . . . 129.1(2) no
    N1 C7 N2 . . . 105.5(2) no
    N1 C8 C9 . . . 120.1(3) no
    N1 C8 C13 . . . 119.2(2) no
    C9 C8 C13 . . . 120.7(3) no
    C8 C9 C10 . . . 119.3(3) no
    C9 C10 C11 . . . 120.2(3) no
    C10 C11 C12 . . . 120.3(3) no
    C11 C12 C13 . . . 119.7(3) no
    C8 C13 C12 . . . 119.9(3) no
    N2 C14 C15 . . . 116.2(2) no
    C14 C15 C16 . . . 119.0(3) no
    C14 C15 C20 . . . 120.5(3) no
    C16 C15 C20 . . . 120.4(3) no
    C15 C16 C17 . . . 119.4(3) no
    C15 C16 C21 . . . 120.2(3) no
    C17 C16 C21 . . . 120.4(3) no
    C16 C17 C18 . . . 118.4(3) no
    C16 C17 C22 . . . 122.7(3) no
    C18 C17 C22 . . . 118.9(3) no
    C17 C18 C19 . . . 123.6(3) no
    C18 C19 C20 . . . 118.8(3) no
    C18 C19 C23 . . . 118.7(4) no
    C20 C19 C23 . . . 122.4(4) no
    C15 C20 C19 . . . 119.3(3) no
    C15 C20 C24 . . . 121.2(3) no
    C19 C20 C24 . . . 119.5(3) no
    C1 C2 H2 . . . 122.00 no
    C3 C2 H2 . . . 122.00 no
    C2 C3 H3 . . . 119.00 no
    C4 C3 H3 . . . 119.00 no
    C3 C4 H4 . . . 119.00 no
    C5 C4 H4 . . . 119.00 no
    C4 C5 H5 . . . 122.00 no
    C6 C5 H5 . . . 122.00 no
    C8 C9 H9 . . . 120.00 no
    C10 C9 H9 . . . 120.00 no
    C9 C10 H10 . . . 120.00 no
    C11 C10 H10 . . . 120.00 no
    C10 C11 H11 . . . 120.00 no
    C12 C11 H11 . . . 120.00 no
    C11 C12 H12 . . . 120.00 no
    C13 C12 H12 . . . 120.00 no
    C8 C13 H13 . . . 120.00 no
    C12 C13 H13 . . . 120.00 no
    N2 C14 H14A . . . 108.00 no
    N2 C14 H14B . . . 108.00 no
    C15 C14 H14A . . . 108.00 no
    C15 C14 H14B . . . 108.00 no
    H14A C14 H14B . . . 107.00 no
    C17 C18 H18 . . . 118.00 no
    C19 C18 H18 . . . 118.00 no
    C16 C21 H21A . . . 109.00 no
    C16 C21 H21B . . . 109.00 no
    C16 C21 H21C . . . 109.00 no
    H21A C21 H21B . . . 110.00 no
    H21A C21 H21C . . . 109.00 no
    H21B C21 H21C . . . 110.00 no
    C17 C22 H22A . . . 110.00 no
    C17 C22 H22B . . . 109.00 no
    C17 C22 H22C . . . 109.00 no
    H22A C22 H22B . . . 109.00 no
    H22A C22 H22C . . . 109.00 no
    H22B C22 H22C . . . 109.00 no
    C19 C23 H23A . . . 109.00 no
    C19 C23 H23B . . . 109.00 no
    C19 C23 H23C . . . 109.00 no
    H23A C23 H23B . . . 109.00 no
    H23A C23 H23C . . . 110.00 no
    H23B C23 H23C . . . 109.00 no
    C20 C24 H24A . . . 109.00 no
    C20 C24 H24B . . . 109.00 no
    C20 C24 H24C . . . 109.00 no
    H24A C24 H24B . . . 109.00 no
    H24A C24 H24C . . . 109.00 no
    H24B C24 H24C . . . 110.00 no
loop_
    _geom_torsion_atom_site_label_1
    _geom_torsion_atom_site_label_2
    _geom_torsion_atom_site_label_3
    _geom_torsion_atom_site_label_4
    _geom_torsion_site_symmetry_1
    _geom_torsion_site_symmetry_2
    _geom_torsion_site_symmetry_3
    _geom_torsion_site_symmetry_4
    _geom_torsion
    _geom_torsion_publ_flag
    C7 N1 C1 C2 . . . . 172.8(3) no
    C8 N1 C1 C2 . . . . -7.1(5) no
    C7 N1 C1 C6 . . . . -2.1(3) no
    C8 N1 C1 C6 . . . . 178.0(2) no
    C1 N1 C7 Ag1 . . . . -169.48(19) no
    C8 N1 C7 Ag1 . . . . 10.4(4) no
    C1 N1 C7 N2 . . . . 2.2(3) no
    C8 N1 C7 N2 . . . . -178.0(2) no
    C7 N1 C8 C13 . . . . 122.9(3) no
    C1 N1 C8 C9 . . . . 123.0(3) no
    C7 N1 C8 C9 . . . . -56.9(4) no
    C1 N1 C8 C13 . . . . -57.2(4) no
    C7 N2 C14 C15 . . . . -26.7(4) no
    C6 N2 C7 N1 . . . . -1.4(3) no
    C14 N2 C7 N1 . . . . -175.3(3) no
    C6 N2 C14 C15 . . . . 160.1(3) no
    C14 N2 C6 C1 . . . . 174.4(2) no
    C7 N2 C6 C5 . . . . -176.4(3) no
    C14 N2 C6 C5 . . . . -2.2(5) no
    C6 N2 C7 Ag1 . . . . 169.7(2) no
    C14 N2 C7 Ag1 . . . . -4.1(4) no
    C7 N2 C6 C1 . . . . 0.2(3) no
    N1 C1 C2 C3 . . . . -175.7(3) no
    N1 C1 C6 C5 . . . . 178.1(3) no
    C6 C1 C2 C3 . . . . -1.5(5) no
    C2 C1 C6 C5 . . . . 2.5(4) no
    C2 C1 C6 N2 . . . . -174.4(3) no
    N1 C1 C6 N2 . . . . 1.1(3) no
    C1 C2 C3 C4 . . . . -0.2(5) no
    C2 C3 C4 C5 . . . . 1.0(6) no
    C3 C4 C5 C6 . . . . 0.0(5) no
    C4 C5 C6 N2 . . . . 174.4(3) no
    C4 C5 C6 C1 . . . . -1.7(4) no
    N1 C8 C9 C10 . . . . 179.3(2) no
    C9 C8 C13 C12 . . . . 0.1(4) no
    C13 C8 C9 C10 . . . . -0.5(4) no
    N1 C8 C13 C12 . . . . -179.7(3) no
    C8 C9 C10 C11 . . . . 1.0(4) no
    C9 C10 C11 C12 . . . . -1.1(5) no
    C10 C11 C12 C13 . . . . 0.8(5) no
    C11 C12 C13 C8 . . . . -0.3(4) no
    N2 C14 C15 C16 . . . . -83.2(3) no
    N2 C14 C15 C20 . . . . 101.2(3) no
    C14 C15 C16 C17 . . . . -173.2(3) no
    C14 C15 C16 C21 . . . . 7.9(4) no
    C20 C15 C16 C17 . . . . 2.4(4) no
    C20 C15 C16 C21 . . . . -176.5(3) no
    C14 C15 C20 C19 . . . . 174.6(3) no
    C14 C15 C20 C24 . . . . -6.2(4) no
    C16 C15 C20 C19 . . . . -0.9(4) no
    C16 C15 C20 C24 . . . . 178.3(3) no
    C15 C16 C17 C18 . . . . -2.5(4) no
    C15 C16 C17 C22 . . . . 176.8(3) no
    C21 C16 C17 C18 . . . . 176.4(3) no
    C21 C16 C17 C22 . . . . -4.3(5) no
    C16 C17 C18 C19 . . . . 1.1(5) no
    C22 C17 C18 C19 . . . . -178.2(3) no
    C17 C18 C19 C20 . . . . 0.4(5) no
    C17 C18 C19 C23 . . . . -178.0(4) no
    C18 C19 C20 C15 . . . . -0.5(5) no
    C18 C19 C20 C24 . . . . -179.7(3) no
    C23 C19 C20 C15 . . . . 177.9(3) no
    C23 C19 C20 C24 . . . . -1.3(5) no
loop_
    _geom_hbond_atom_site_label_D
    _geom_hbond_atom_site_label_H
    _geom_hbond_atom_site_label_A
    _geom_hbond_site_symmetry_A
    _geom_hbond_distance_DH
    _geom_hbond_distance_HA
    _geom_hbond_distance_DA
    _geom_hbond_angle_DHA
    _geom_hbond_publ_flag
    C9 H9 Cg2 3_575 0.93 2.69 3.507(4) 147 yes
    C22 H22A Cg3 4_565 0.96 2.80 3.525(4) 133 yes
_iucr_refine_instructions_details
;
TITL SE-221 in P2(1)/n
CELL  0.71073   9.1439  18.7633  13.2710   90.000  109.899   90.000
ZERR     4.00   0.0002   0.0004   0.0003    0.000    0.001    0.000
LATT   1
SYMM  1/2 - X, 1/2 + Y, 1/2 - Z
SFAC  C    H    N    CL   AG
UNIT  96   96   8    4    4
MERG   2
FMAP   2
PLAN    8
ACTA
BOND   $H
CONF
LIST   4
L.S.  13
TEMP    23.00
WGHT    0.030800    0.160000
FVAR       0.11988
C1    1   -0.131669    0.991407    0.128986    11.00000    0.03783    0.03952 =
         0.03967    0.00203    0.01579    0.00307
C2    1   -0.274316    1.022149    0.072762    11.00000    0.03955    0.05523 =
         0.06020    0.00274    0.01640    0.00361
AFIX  43
H2    2   -0.347015    0.999198    0.015222    11.00000   -1.20000
AFIX   0
C3    1   -0.302168    1.088118    0.106638    11.00000    0.04819    0.05300 =
         0.08978    0.00868    0.02543    0.01557
AFIX  43
H3    2   -0.396342    1.110494    0.070860    11.00000   -1.20000
AFIX   0
C4    1   -0.193920    1.122824    0.193025    11.00000    0.07125    0.03975 =
         0.08309   -0.00092    0.04353    0.00810
AFIX  43
H4    2   -0.218548    1.167274    0.213833    11.00000   -1.20000
AFIX   0
C5    1   -0.052297    1.093150    0.248010    11.00000    0.06249    0.03824 =
         0.05208   -0.00249    0.02645   -0.00155
AFIX  43
H5    2    0.020182    1.116148    0.305611    11.00000   -1.20000
AFIX   0
C6    1   -0.023301    1.026754    0.212726    11.00000    0.04839    0.03418 =
         0.03891    0.00533    0.01688    0.00350
C7    1    0.088549    0.924846    0.182921    11.00000    0.03996    0.03939 =
         0.03814    0.00106    0.00740   -0.00017
C8    1   -0.137221    0.875288    0.036102    11.00000    0.03631    0.03645 =
         0.03168    0.00244    0.00507    0.00375
C9    1   -0.074141    0.854797   -0.040282    11.00000    0.04927    0.05131 =
         0.03903   -0.00129    0.01792   -0.00544
AFIX  43
H9    2    0.017172    0.875661   -0.042125    11.00000   -1.20000
AFIX   0
C10   1   -0.148032    0.803019   -0.113883    11.00000    0.07395    0.05374 =
         0.04151   -0.00598    0.02455   -0.00102
AFIX  43
H10   2   -0.105546    0.788336   -0.164930    11.00000   -1.20000
AFIX   0
C11   1   -0.284625    0.773024   -0.111912    11.00000    0.06305    0.04774 =
         0.04374   -0.00719    0.00357   -0.00199
AFIX  43
H11   2   -0.334999    0.738779   -0.162476    11.00000   -1.20000
AFIX   0
C12   1   -0.347071    0.793630   -0.035077    11.00000    0.03908    0.05262 =
         0.06642   -0.00378    0.01430   -0.00261
AFIX  43
H12   2   -0.438546    0.772889   -0.033322    11.00000   -1.20000
AFIX   0
C13   1   -0.273313    0.844940    0.038752    11.00000    0.03992    0.04638 =
         0.04735   -0.00644    0.01611    0.00005
AFIX  43
H13   2   -0.315109    0.859157    0.090380    11.00000   -1.20000
AFIX   0
C14   1    0.255455    1.007834    0.324792    11.00000    0.05735    0.04577 =
         0.05320   -0.00588   -0.00278   -0.00740
AFIX  23
H14A  2    0.229752    1.033341    0.380121    11.00000   -1.20000
H14B  2    0.305601    1.041414    0.291467    11.00000   -1.20000
AFIX   0
C15   1    0.370207    0.950636    0.377354    11.00000    0.04073    0.04282 =
         0.03996   -0.00649   -0.00183   -0.00723
C16   1    0.352516    0.912996    0.464247    11.00000    0.04778    0.04852 =
         0.04023   -0.01080    0.00538   -0.01335
C17   1    0.466796    0.865313    0.520663    11.00000    0.06562    0.04906 =
         0.03998   -0.00229   -0.00632   -0.01140
C18   1    0.591630    0.854449    0.486886    11.00000    0.05690    0.05552 =
         0.06356   -0.01121   -0.01261    0.00748
AFIX  43
H18   2    0.667188    0.821797    0.524183    11.00000   -1.20000
AFIX   0
C19   1    0.610723    0.889101    0.401309    11.00000    0.04238    0.07361 =
         0.06634   -0.02177    0.00650   -0.00809
C20   1    0.499769    0.938085    0.345527    11.00000    0.05564    0.05585 =
         0.04759   -0.01094    0.00818   -0.02135
C21   1    0.209448    0.923539    0.493992    11.00000    0.06369    0.10048 =
         0.06112   -0.01506    0.01751   -0.01372
AFIX 137
H21A  2    0.220811    0.965947    0.536450    11.00000   -1.50000
H21B  2    0.195867    0.883228    0.534477    11.00000   -1.50000
H21C  2    0.120263    0.928177    0.430051    11.00000   -1.50000
AFIX   0
C22   1    0.460713    0.825512    0.618537    11.00000    0.12254    0.07398 =
         0.05177    0.01503   -0.00430   -0.02263
AFIX 137
H22A  2    0.372119    0.794375    0.598267    11.00000   -1.50000
H22B  2    0.452251    0.859035    0.670925    11.00000   -1.50000
H22C  2    0.553917    0.797917    0.648413    11.00000   -1.50000
AFIX   0
C23   1    0.750773    0.870805    0.369524    11.00000    0.05669    0.15324 =
         0.13056   -0.04374    0.02581    0.00203
AFIX 137
H23A  2    0.719480    0.839352    0.308854    11.00000   -1.50000
H23B  2    0.828180    0.847810    0.428429    11.00000   -1.50000
H23C  2    0.793244    0.913681    0.351183    11.00000   -1.50000
AFIX   0
C24   1    0.518911    0.976739    0.249946    11.00000    0.09198    0.09825 =
         0.06848   -0.00317    0.02960   -0.03732
AFIX 137
H24A  2    0.597194    1.012923    0.274893    11.00000   -1.50000
H24B  2    0.421945    0.998378    0.208493    11.00000   -1.50000
H24C  2    0.549667    0.943296    0.206168    11.00000   -1.50000
AFIX   0
N1    3   -0.061073    0.928485    0.114025    11.00000    0.03554    0.03641 =
         0.03710   -0.00180    0.00961    0.00200
N2    3    0.109947    0.984125    0.243552    11.00000    0.04314    0.03620 =
         0.03753   -0.00398    0.00210   -0.00336
CL1   4    0.429998    0.771424    0.143984    11.00000    0.05317    0.05402 =
         0.06824    0.00355    0.02553    0.00928
AG1   5    0.251841    0.849533    0.174437    11.00000    0.04053    0.04199 =
         0.05535   -0.00017    0.00977    0.00468
HKLF    4  1.0  1.00  0.00  0.00  0.00  1.00  0.00  0.00  0.00  1.00
REM  SE-221 in P2(1)/n
REM R1 =  0.0362 for   3354 Fo > 4sig(Fo)  and  0.0764 for all   5288 data
REM    257 parameters refined using      0 restraints
END
WGHT      0.0308      0.1600
REM Highest difference peak  0.380,  deepest hole -0.376,  1-sigma level  0.070
Q1    1   0.2469  0.9478  0.3250  11.00000  0.05    0.38
Q2    1   0.1169  0.8842  0.1876  11.00000  0.05    0.34
Q3    1   0.1776  0.9706  0.4842  11.00000  0.05    0.33
Q4    1   0.2391  0.8493  0.4738  11.00000  0.05    0.30
Q5    1   0.1973  0.8482  0.0969  11.00000  0.05    0.29
Q6    1  -0.3260  0.8008 -0.0818  11.00000  0.05    0.29
Q7    1   0.3750  0.8164  0.1486  11.00000  0.05    0.29
Q8    1   0.4624  0.7958  0.5921  11.00000  0.05    0.29
;
