# Supplementary material for: Chlorido[1-phenyl-3-(2,3,5,6-tetra­methyl­benz­yl)benzimidazol-2-yl­idene]silver(I)
Source: Acta Crystallogr Sect E Struct Rep Online. 2012 Apr 13;68(Pt 5):m590–1. doi: 10.1107/S1600536812012998 (PMC3344334; doi:10.1107/S1600536812012998)
Supplement: Supplementary file 2 [file e-68-0m590-Isup2.hkl]

# 
# h,k,l, Fc-squared, Fo-squared, sigma(Fo-squared) and status flag 
# 
data_I
_shelx_title ' SE-221 in P2(1)/n' 
_shelx_refln_list_code          4 
_shelx_F_calc_maximum      274.68 
_exptl_crystal_F_000       984.00 
_reflns_d_resolution_high  0.7495 
 
loop_ 
 _symmetry_equiv_pos_as_xyz 
 'x, y, z' 
 '-x+1/2, y+1/2, -z+1/2' 
 '-x, -y, -z' 
 'x-1/2, -y-1/2, z-1/2' 
 
_cell_length_a     9.1439 
_cell_length_b    18.7633 
_cell_length_c    13.2710 
_cell_angle_alpha  90.000 
_cell_angle_beta  109.899 
_cell_angle_gamma  90.000 
 
_shelx_F_squared_multiplier     1.000 
 
loop_ 
 _refln_index_h 
 _refln_index_k 
 _refln_index_l 
 _refln_F_squared_calc 
 _refln_F_squared_meas 
 _refln_F_squared_sigma 
 _refln_observed_status 
   2   0   0    18852.82    20057.01    287.84 o 
   4   0   0    11915.33    11737.79    303.74 o 
   6   0   0    12090.54    12021.44    357.32 o 
   8   0   0     2547.43     2674.74    107.51 o 
  10   0   0     1106.54     1085.14    150.65 o 
   1   1   0        0.03        2.05      2.15 o 
   2   1   0     1607.76     1715.42     28.61 o 
   3   1   0        2.36        8.69      6.31 o 
   4   1   0     2676.56     2782.84     43.76 o 
   5   1   0      822.21      890.58     34.28 o 
   6   1   0       38.98       13.13     13.40 o 
   7   1   0        3.83       -8.89     10.87 o 
   8   1   0       12.32       24.62     15.18 o 
   9   1   0       85.54      103.96     22.24 o 
  10   1   0       23.77       37.74     20.06 o 
  11   1   0        7.44       34.31     25.20 o 
   1   2   0    22499.12    22666.66    153.26 o 
   2   2   0     1956.07     1990.36     35.52 o 
   3   2   0    16117.62    15925.50    143.80 o 
   4   2   0      489.72      515.63     20.31 o 
   5   2   0     9269.47     9383.88    155.88 o 
   6   2   0     1202.29     1076.87     42.28 o 
   7   2   0     1587.03     1599.66     42.93 o 
   8   2   0       45.74       12.23     16.54 o 
   9   2   0      897.54      876.87     62.43 o 
  10   2   0      172.81      187.23     30.54 o 
  11   2   0      256.91      313.26     51.42 o 
   1   3   0     4396.26     4567.41     40.98 o 
   2   3   0      370.00      372.82     12.20 o 
   3   3   0       16.69       26.50      8.43 o 
   4   3   0     2830.39     2913.20     55.35 o 
   5   3   0      206.47      209.88     22.76 o 
   6   3   0       57.95       59.14     18.76 o 
   7   3   0      125.86      111.13     21.80 o 
   8   3   0      122.63       77.15     21.23 o 
   9   3   0       20.77       -2.71     16.64 o 
  10   3   0       73.10       52.71     25.10 o 
  11   3   0        6.09       -2.25     23.40 o 
   0   4   0    19904.15    20154.49    302.44 o 
   1   4   0      218.89      242.10      9.76 o 
   2   4   0    17529.65    17951.46    130.24 o 
   3   4   0     3332.01     3364.96     45.34 o 
   4   4   0     7969.60     7790.66     95.00 o 
   5   4   0     6877.52     6823.71    102.74 o 
   6   4   0     2887.51     2835.95     62.54 o 
   7   4   0      847.72      809.25     36.87 o 
   8   4   0     1232.61     1367.62     51.38 o 
   9   4   0      325.81      338.15     32.39 o 
  10   4   0      395.57      419.61     37.69 o 
  11   4   0      249.45      315.08     47.21 o 
   1   5   0     1996.04     1960.58     27.07 o 
   2   5   0      375.50      372.31     13.87 o 
   3   5   0      517.48      583.81     19.10 o 
   4   5   0        8.57       -8.95      8.95 o 
   5   5   0       78.07       76.97     15.91 o 
   6   5   0       21.18       18.88     12.97 o 
   7   5   0      666.92      652.75     43.36 o 
   8   5   0       29.93       13.81     19.82 o 
   9   5   0      122.37      144.28     24.37 o 
  10   5   0       43.78       65.36     23.05 o 
  11   5   0        1.71       37.52     30.40 o 
   0   6   0    11222.51    11354.06    148.06 o 
   1   6   0     3105.17     3101.93     32.09 o 
   2   6   0    17307.85    17369.99    138.79 o 
   3   6   0    11246.94    11646.35    119.32 o 
   4   6   0     9200.01     9087.99    123.56 o 
   5   6   0     1083.72     1022.29     32.08 o 
   6   6   0     2578.72     2398.20     48.26 o 
   7   6   0      145.80      155.49     18.93 o 
   8   6   0     3105.01     3014.09     80.28 o 
   9   6   0      447.13      503.43     37.23 o 
  10   6   0      515.93      545.39     49.17 o 
  11   6   0      127.38      181.54     41.38 o 
   1   7   0      859.75      889.85     18.31 o 
   2   7   0       63.56       66.01      9.30 o 
   3   7   0      407.20      461.75     19.41 o 
   4   7   0      205.56      193.41     15.09 o 
   5   7   0      166.84      162.73     16.61 o 
   6   7   0       16.03       20.02     12.81 o 
   7   7   0      297.58      296.64     22.95 o 
   8   7   0        0.55       19.18     19.35 o 
   9   7   0       66.28       41.96     29.17 o 
  10   7   0        5.70      -21.50     21.50 o 
  11   7   0        6.69       17.65     29.03 o 
   0   8   0     7455.91     7756.41     97.43 o 
   1   8   0     8325.06     7994.99     73.45 o 
   2   8   0     2295.85     2327.80     37.50 o 
   3   8   0    13073.40    12886.63    134.58 o 
   4   8   0      576.47      500.24     20.07 o 
   5   8   0     2462.83     2436.84     55.50 o 
   6   8   0     1309.09     1254.21     37.24 o 
   7   8   0     2299.41     2293.89     51.06 o 
   8   8   0      301.69      286.10     55.79 o 
   9   8   0     1638.96     1605.47    121.24 o 
  10   8   0       36.85       50.06     27.44 o 
   1   9   0      114.26       74.22     10.02 o 
   2   9   0       12.09        6.15      8.47 o 
   3   9   0       56.59       38.38     12.37 o 
   4   9   0      113.18      129.57     16.49 o 
   5   9   0       68.99       86.04     12.62 o 
   6   9   0       13.34       15.64     12.52 o 
   7   9   0      571.46      620.58     34.94 o 
   8   9   0       58.26       17.27     27.09 o 
   9   9   0       64.69       58.11     38.13 o 
  10   9   0        4.23      -14.73     24.76 o 
   0  10   0     8905.93     8574.04     99.74 o 
   1  10   0      241.66      264.70     15.94 o 
   2  10   0     5890.76     5395.18     66.12 o 
   3  10   0      653.76      672.39     29.13 o 
   4  10   0     8226.46     8539.20    108.18 o 
   5  10   0      552.28      563.85     33.70 o 
   6  10   0     4063.93     4251.44    101.33 o 
   7  10   0       86.20      119.83     30.88 o 
   8  10   0      918.24      814.93     74.60 o 
   9  10   0       33.71        1.17     27.88 o 
  10  10   0      344.33      309.80     52.62 o 
   1  11   0     1919.70     2052.53     37.88 o 
   2  11   0      153.86      200.84     16.04 o 
   3  11   0       28.53       25.66     13.69 o 
   4  11   0      237.04      219.23     22.11 o 
   5  11   0      158.16      167.08     35.55 o 
   6  11   0        3.38      -10.48     16.35 o 
   7  11   0      283.82      262.56     41.70 o 
   8  11   0       28.80       -4.95     27.75 o 
   9  11   0        7.68      -12.16     67.00 o 
  10  11   0       11.87      -10.06     32.95 o 
   0  12   0     1283.96     1351.74     50.62 o 
   1  12   0     5247.33     5081.51     73.23 o 
   2  12   0      862.56      981.29     31.18 o 
   3  12   0     2703.04     2749.86     61.10 o 
   4  12   0      752.59      740.29     35.77 o 
   5  12   0     1911.65     1915.35     56.66 o 
   6  12   0      862.02      804.51     48.07 o 
   7  12   0     1287.71     1242.71     91.67 o 
   8  12   0       36.97       14.01     48.36 o 
   9  12   0      494.42      440.73     57.83 o 
  10  12   0       14.23       13.53     39.10 o 
   1  13   0      131.03      129.74     15.83 o 
   2  13   0      132.40      126.60     24.29 o 
   3  13   0       28.17       15.82     16.97 o 
   4  13   0      475.75      442.88     30.84 o 
   5  13   0      209.25      231.39     31.16 o 
   6  13   0       40.96       13.33     25.39 o 
   7  13   0       54.85       64.30     59.84 o 
   8  13   0        0.38      -14.86     89.42 o 
   9  13   0        0.44      -72.27     89.76 o 
   0  14   0     8416.38     8450.50    130.18 o 
   1  14   0     3598.03     3648.05     52.95 o 
   2  14   0     2282.96     2332.92     58.72 o 
   3  14   0       89.11       78.53     20.92 o 
   4  14   0     1478.94     1594.79     53.31 o 
   5  14   0      914.48      951.81     63.28 o 
   6  14   0     1509.18     1408.95    105.29 o 
   7  14   0      401.90      312.20     64.39 o 
   8  14   0      227.83      191.33     59.52 o 
   9  14   0      123.75       -2.05     73.76 o 
   1  15   0      354.81      398.60     20.24 o 
   2  15   0        6.76       -8.22     17.50 o 
   3  15   0      185.18      141.23     23.14 o 
   4  15   0       24.49       38.24     21.48 o 
   5  15   0      264.89      185.46     32.93 o 
   6  15   0       81.20      100.33     50.05 o 
   7  15   0       93.62       28.03     44.53 o 
   8  15   0        3.44      -62.30     66.45 o 
   9  15   0       15.52       70.28     61.23 o 
   0  16   0     2961.66     3073.09     83.48 o 
   1  16   0      544.60      600.93     49.27 o 
   2  16   0     1713.10     1689.94     53.25 o 
   3  16   0     1793.49     1661.11     67.82 o 
   4  16   0     2000.59     1999.50     76.81 o 
   5  16   0      268.26      302.80     47.70 o 
   6  16   0     1151.77     1186.42    135.69 o 
   7  16   0      221.63       44.21    114.12 o 
   8  16   0      148.62       34.30     95.33 o 
   1  17   0      149.89      191.95     21.81 o 
   2  17   0        0.61      -20.13     20.13 o 
   3  17   0      398.57      365.72     41.42 o 
   4  17   0      113.51      106.85     31.68 o 
   5  17   0       89.44       89.76     53.58 o 
   6  17   0       18.39        0.70     46.62 o 
   7  17   0        4.70       -0.70     48.01 o 
   8  17   0        0.05       13.22     57.76 o 
   0  18   0      220.19      266.19     51.14 o 
   1  18   0     1350.43     1347.86     63.23 o 
   2  18   0       90.88       52.89     31.42 o 
   3  18   0     1929.28     2008.75    171.53 o 
   4  18   0       84.12      118.57     38.37 o 
   5  18   0      636.14      471.78     89.76 o 
   6  18   0        2.10      -15.31     43.14 o 
   7  18   0      398.09      396.63     93.94 o 
   1  19   0       19.25       15.29     23.12 o 
   2  19   0        0.35      -27.08     27.08 o 
   3  19   0        8.67       -5.06     33.05 o 
   4  19   0      253.94      185.10     62.63 o 
   5  19   0        2.71        3.48     44.53 o 
   6  19   0        0.04       30.62     53.58 o 
   7  19   0       17.85       89.76     63.32 o 
   0  20   0      387.81      432.82     86.98 o 
   1  20   0       40.31       39.40     27.09 o 
   2  20   0     1626.73     1693.32     75.25 o 
   3  20   0       25.73        5.94     57.06 o 
   4  20   0      567.46      487.79     86.98 o 
   5  20   0        0.01      -35.49     43.84 o 
   6  20   0      359.74      292.95     83.50 o 
   1  21   0       97.04      122.07     84.20 o 
   2  21   0       64.04       34.02     38.56 o 
   3  21   0       27.78       82.81     50.10 o 
   4  21   0       18.36       18.79     46.62 o 
   5  21   0        0.02       25.75     50.10 o 
   6  21   0        0.95      -16.00     50.80 o 
   0  22   0       34.96       92.55     64.02 o 
   1  22   0      373.81      430.07     64.21 o 
   2  22   0      128.59      153.85     53.23 o 
   3  22   0      375.62      304.78     72.37 o 
   4  22   0      100.45       96.72     57.76 o 
   5  22   0      253.17      323.57     85.59 o 
   1  23   0       13.48       -9.13     45.23 o 
   2  23   0       50.85       71.67     73.76 o 
   3  23   0        0.27       -2.09     72.37 o 
   4  23   0        0.25      -44.53     44.53 o 
   0  24   0      417.03      437.69    100.90 o 
   1  24   0      111.64       74.64     63.67 o 
   2  24   0       58.53      151.69     89.07 o 
   3  24   0      284.98      269.29     97.42 o 
 -11   0   1      579.14      712.12     77.28 o 
  -9   0   1      524.66      495.50     56.32 o 
  -7   0   1     1755.88     1805.96     76.68 o 
  -5   0   1     1152.81      944.46     29.86 o 
  -3   0   1     3780.36     3313.59     47.25 o 
  -1   0   1    75446.51    68841.59    686.04 o 
   1   0   1     1716.81     1844.67     39.61 o 
   3   0   1    12315.85    12426.30    502.05 o 
   5   0   1    12715.80    12736.07    311.74 o 
   7   0   1     9569.77     9627.02    313.48 o 
   9   0   1      688.47      764.17     72.97 o 
  11   0   1      549.05      541.63     72.64 o 
 -11   1   1       87.60       92.25     28.84 o 
 -10   1   1      174.43      218.31     29.02 o 
  -9   1   1        0.56       19.67     16.81 o 
  -8   1   1       30.00        3.44     14.45 o 
  -7   1   1     1937.42     1947.92     64.38 o 
  -6   1   1     1550.47     1537.82     38.95 o 
  -5   1   1     2463.85     2393.95     42.22 o 
  -4   1   1      886.33      825.33     19.18 o 
  -3   1   1     1417.43     1395.41     24.07 o 
  -2   1   1     2623.78     2619.37     28.82 o 
  -1   1   1     4642.49     4984.45     32.47 o 
   1   1   1     1573.61     1584.18     26.00 o 
   2   1   1     1931.74     2007.10     35.30 o 
   3   1   1     1917.03     2095.52     40.26 o 
   4   1   1      355.50      355.22     28.78 o 
   5   1   1     3378.97     3255.34    122.31 o 
   6   1   1      225.01      259.59     26.43 o 
   7   1   1      398.08      374.09     30.15 o 
   8   1   1      183.82      199.46     24.94 o 
   9   1   1       13.01        1.20     17.49 o 
  10   1   1       37.59       61.37     23.59 o 
  11   1   1       31.64       59.02     27.31 o 
 -11   2   1       56.93       49.74     26.67 o 
 -10   2   1      785.78      737.88     46.24 o 
  -9   2   1      167.23      179.45     26.16 o 
  -8   2   1     1481.10     1390.90     52.53 o 
  -7   2   1        0.96      -10.86     10.86 o 
  -6   2   1     6969.59     7219.68     89.10 o 
  -5   2   1     4831.75     4762.61     57.58 o 
  -4   2   1     9626.95     9663.83     90.58 o 
  -3   2   1        3.44       -2.95      5.04 o 
  -2   2   1     5555.27     5293.85     70.74 o 
  -1   2   1      201.68      167.84      4.61 o 
   0   2   1    26167.76    26439.05    182.54 o 
   1   2   1    16743.53    17170.61    127.81 o 
   2   2   1    24722.69    25157.86    229.71 o 
   3   2   1       23.85       28.58      8.24 o 
   4   2   1     4242.98     3766.73     72.86 o 
   5   2   1      871.91      785.93     38.78 o 
   6   2   1     5512.61     5392.02    149.77 o 
   7   2   1        0.73      -21.32     33.40 o 
   8   2   1     3175.72     3086.24     67.33 o 
   9   2   1       12.72       35.45     19.84 o 
  10   2   1      408.05      416.48     45.05 o 
  11   2   1      111.58      138.06     32.14 o 
 -11   3   1        1.20      -20.93     20.93 o 
 -10   3   1      203.69      209.92     27.96 o 
  -9   3   1      180.24      196.00     26.82 o 
  -8   3   1      812.49      803.81     41.58 o 
  -7   3   1       20.55       27.74     12.76 o 
  -6   3   1     1657.26     1593.15     40.36 o 
  -5   3   1     1316.08     1473.70     29.56 o 
  -4   3   1     2062.72     2043.12     33.15 o 
  -3   3   1     3265.83     3344.00     35.99 o 
  -2   3   1    11233.47    11131.54     74.67 o 
  -1   3   1      520.64      455.60      8.76 o 
   0   3   1     8212.23     8341.11     68.25 o 
   1   3   1      608.81      598.54     11.51 o 
   2   3   1     8627.66     8878.24     80.73 o 
   3   3   1     4539.19     4685.86     62.13 o 
   4   3   1     1444.37     1413.04     58.15 o 
   5   3   1      707.40      687.44     32.89 o 
   6   3   1      447.24      526.25     32.29 o 
   7   3   1      863.69      853.69     42.54 o 
   8   3   1       42.75       66.23     21.68 o 
   9   3   1       24.57       46.61     20.74 o 
  10   3   1      263.10      302.65     34.28 o 
  11   3   1       20.03       55.27     26.87 o 
 -11   4   1      111.93       63.17     32.93 o 
 -10   4   1      441.24      483.76     38.76 o 
  -9   4   1      678.28      686.79     42.21 o 
  -8   4   1      378.15      367.01     48.71 o 
  -7   4   1     1972.79     2051.79     45.47 o 
  -6   4   1     4357.89     4512.61     66.02 o 
  -5   4   1      459.49      470.52     19.12 o 
  -4   4   1    11700.13    12064.75    102.26 o 
  -3   4   1    10822.12    10827.16     85.87 o 
  -2   4   1     9907.50     9704.92     67.54 o 
  -1   4   1    11700.03    11988.08     81.31 o 
   0   4   1      684.65      699.81     19.99 o 
   1   4   1     6082.04     6623.26     55.13 o 
   2   4   1    11027.72    11243.22     94.02 o 
   3   4   1    10915.42    10397.94    116.20 o 
   4   4   1     3078.40     3170.26     53.99 o 
   5   4   1     4069.53     4015.87     74.64 o 
   6   4   1      620.20      610.30     34.65 o 
   7   4   1      670.71      732.04     47.31 o 
   8   4   1      154.14      192.21     31.35 o 
   9   4   1     1193.41     1029.16     51.96 o 
  10   4   1      146.57      117.13     26.37 o 
  11   4   1      160.80      164.64     41.50 o 
 -11   5   1       91.25      101.31     35.06 o 
 -10   5   1        1.05        2.88     19.57 o 
  -9   5   1      677.36      755.19     43.64 o 
  -8   5   1       56.28       20.09     17.26 o 
  -7   5   1     1628.78     1623.06     47.77 o 
  -6   5   1        0.41      -10.59     10.59 o 
  -5   5   1      552.40      544.90     20.80 o 
  -4   5   1      569.95      562.86     18.42 o 
  -3   5   1    14494.12    14418.21    117.48 o 
  -2   5   1      295.83      311.78     11.58 o 
  -1   5   1     1178.14     1097.89     22.85 o 
   0   5   1     6548.54     6743.60     66.72 o 
   1   5   1    11392.66    11815.75     85.36 o 
   2   5   1      133.76      137.75      9.75 o 
   3   5   1      327.29      291.53     17.67 o 
   4   5   1        6.51        4.56     11.14 o 
   5   5   1      173.19      161.22     20.21 o 
   6   5   1        2.39       -4.14     14.23 o 
   7   5   1      282.30      301.17     28.85 o 
   8   5   1       13.61       16.47     19.47 o 
   9   5   1      110.81       74.86     22.51 o 
  10   5   1       27.55       32.05     26.14 o 
 -11   6   1      103.17       90.84     54.36 o 
 -10   6   1      113.70      140.99     31.33 o 
  -9   6   1      534.30      540.46     48.87 o 
  -8   6   1     1106.05     1237.42     55.73 o 
  -7   6   1     2416.45     2456.57     50.24 o 
  -6   6   1     2453.09     2394.09     45.90 o 
  -5   6   1     3239.19     3142.71     53.99 o 
  -4   6   1     2972.28     3114.54     40.25 o 
  -3   6   1     9890.52     9713.27     88.11 o 
  -2   6   1     9596.31     9624.79     80.35 o 
  -1   6   1    16317.74    16151.89    121.15 o 
   0   6   1     1335.50     1289.24     26.32 o 
   1   6   1     4271.00     4230.14     47.97 o 
   2   6   1    16950.43    17325.04    150.54 o 
   3   6   1     9316.44     9247.14    111.17 o 
   4   6   1     4809.80     4963.32     83.18 o 
   5   6   1     3427.64     3272.97     69.01 o 
   6   6   1       71.45       70.54     24.23 o 
   7   6   1      923.77      925.17     46.94 o 
   8   6   1      915.86      921.81     52.64 o 
   9   6   1      752.83      789.62     52.42 o 
  10   6   1      276.01      273.20     39.62 o 
 -11   7   1        6.93       -1.74     27.24 o 
 -10   7   1      229.01      239.48     36.23 o 
  -9   7   1      116.71      114.35     34.15 o 
  -8   7   1     1047.47     1088.98     65.89 o 
  -7   7   1       48.06       22.32     13.29 o 
  -6   7   1       85.25       73.98     13.92 o 
  -5   7   1      791.47      810.67     26.79 o 
  -4   7   1     5949.89     5834.66     61.78 o 
  -3   7   1     1020.04      994.27     24.84 o 
  -2   7   1     3765.99     3792.35     42.27 o 
  -1   7   1      131.19      140.74     10.20 o 
   0   7   1     1136.02     1138.22     26.47 o 
   1   7   1      501.95      499.79     14.01 o 
   2   7   1     9485.80    10036.46     95.03 o 
   3   7   1     1994.04     2165.79     40.56 o 
   4   7   1       20.80       17.65     13.77 o 
   5   7   1       48.12       42.04     16.59 o 
   6   7   1      314.10      340.50     29.68 o 
   7   7   1      313.23      295.82     25.81 o 
   8   7   1      755.48      652.42     44.67 o 
   9   7   1       48.97       36.94     29.81 o 
  10   7   1       12.20      -15.71     25.29 o 
 -11   8   1       61.74       53.66     33.52 o 
 -10   8   1      357.04      391.21     43.08 o 
  -9   8   1       11.07       20.20     21.81 o 
  -8   8   1     1922.61     1951.68     63.16 o 
  -7   8   1        5.53        6.47     15.07 o 
  -6   8   1     2684.44     2726.36     50.05 o 
  -5   8   1     1447.19     1542.47     33.86 o 
  -4   8   1     3238.60     3291.98     55.06 o 
  -3   8   1     1012.52     1035.67     26.87 o 
  -2   8   1    15887.54    15844.87    126.67 o 
  -1   8   1      150.95      138.92     11.08 o 
   0   8   1     9590.40     9277.59    119.71 o 
   1   8   1      530.07      487.53     18.71 o 
   2   8   1    12714.73    12829.28    118.38 o 
   3   8   1       43.50       31.53     11.16 o 
   4   8   1     6514.69     6391.56     93.26 o 
   5   8   1     1661.08     1709.61     52.17 o 
   6   8   1      702.74      694.44     40.89 o 
   7   8   1      400.16      411.81     28.97 o 
   8   8   1     1448.19     1375.95     85.51 o 
   9   8   1        3.73      -11.90     26.85 o 
  10   8   1      309.77      288.54     40.40 o 
 -10   9   1      100.14      107.27     31.05 o 
  -9   9   1      155.08      161.18     38.91 o 
  -8   9   1      114.28      130.07     34.76 o 
  -7   9   1     1095.84     1131.10     42.57 o 
  -6   9   1       49.25       55.42     13.39 o 
  -5   9   1     1303.92     1394.06     42.21 o 
  -4   9   1     2279.34     2213.84     45.54 o 
  -3   9   1      592.84      592.17     24.25 o 
  -2   9   1      316.17      316.27     17.03 o 
  -1   9   1     6816.64     6980.36     65.62 o 
   0   9   1      267.15      328.19     18.66 o 
   1   9   1     1412.60     1409.30     31.05 o 
   2   9   1     2895.35     2667.76     36.79 o 
   3   9   1     1689.41     1765.23     40.07 o 
   4   9   1      523.01      522.77     29.47 o 
   5   9   1      235.94      287.05     28.73 o 
   6   9   1     1269.60     1169.56     40.07 o 
   7   9   1       36.95        8.91     15.35 o 
   8   9   1      159.15      199.96     37.30 o 
   9   9   1       83.38      108.00     36.10 o 
  10   9   1        4.97       17.83     34.18 o 
 -10  10   1        0.00       -4.53     25.30 o 
  -9  10   1      344.45      353.98     50.36 o 
  -8  10   1       80.13       59.62     30.78 o 
  -7  10   1     1535.27     1464.67     79.85 o 
  -6  10   1      278.79      272.62     25.60 o 
  -5  10   1     3435.65     3425.49     75.20 o 
  -4  10   1       74.30       76.88     15.65 o 
  -3  10   1     2971.01     2806.35     48.75 o 
  -2  10   1     1586.18     1525.10     32.98 o 
  -1  10   1    10990.58    11064.15     95.22 o 
   0  10   1       10.36       11.67      9.96 o 
   1  10   1     6352.02     5919.80     75.77 o 
   2  10   1        3.99       18.05     10.08 o 
   3  10   1     5655.02     5607.61     88.68 o 
   4  10   1      923.46      918.63     38.42 o 
   5  10   1     2995.97     3136.56     57.40 o 
   6  10   1       34.06       25.08     14.11 o 
   7  10   1     1362.81     1440.90     79.36 o 
   8  10   1        5.95      -15.74     26.60 o 
   9  10   1      647.03      608.39     68.94 o 
  10  10   1        5.84      -35.67     35.67 o 
 -10  11   1       79.85       30.63     33.54 o 
  -9  11   1      314.54      264.07     47.37 o 
  -8  11   1      153.03      120.16     36.49 o 
  -7  11   1      142.43       94.61     42.02 o 
  -6  11   1      912.82      864.55     70.10 o 
  -5  11   1       14.11       42.28     24.65 o 
  -4  11   1      355.65      376.57     25.81 o 
  -3  11   1      837.47      849.85     32.19 o 
  -2  11   1     2491.29     2580.71     45.03 o 
  -1  11   1      117.91       68.65      9.51 o 
   0  11   1     1791.41     1720.83     32.65 o 
   1  11   1     1412.04     1401.05     61.20 o 
   2  11   1        8.20        7.00     10.95 o 
   3  11   1       38.31       23.87     16.72 o 
   4  11   1      382.75      395.94     26.35 o 
   5  11   1       41.21       42.86     28.32 o 
   6  11   1      127.02       94.86     21.65 o 
   7  11   1      295.58      337.54     44.87 o 
   8  11   1       26.83       10.52     29.41 o 
   9  11   1       30.67       29.71     74.90 o 
  10  11   1       45.43       92.64     62.97 o 
 -10  12   1      718.44      653.80    110.29 o 
  -9  12   1        1.59       -8.62     75.15 o 
  -8  12   1      324.81      356.94    133.60 o 
  -7  12   1      353.84      283.66     57.75 o 
  -6  12   1     1860.45     1888.91     62.12 o 
  -5  12   1      214.09      202.13     25.76 o 
  -4  12   1     8406.89     8379.46    110.74 o 
  -3  12   1      589.28      638.27     33.65 o 
  -2  12   1     1706.92     1655.77     65.65 o 
  -1  12   1      728.22      708.05     21.39 o 
   0  12   1    12214.79    12273.25    119.13 o 
   1  12   1      832.73      810.84     29.57 o 
   2  12   1     3337.38     3273.24     54.64 o 
   3  12   1     1167.46     1187.73     46.05 o 
   4  12   1     1682.53     1719.61     54.36 o 
   5  12   1      464.43      437.20     33.32 o 
   6  12   1     2435.17     2543.03     75.37 o 
   7  12   1      289.94      273.18     42.71 o 
   8  12   1      329.45      315.25     49.29 o 
   9  12   1       94.20      117.30     45.99 o 
 -10  13   1       40.05       -4.87     63.32 o 
  -9  13   1       77.23       68.77     50.54 o 
  -8  13   1       61.27       -9.84     41.06 o 
  -7  13   1       88.46        5.69     42.09 o 
  -6  13   1     1623.23     1642.10    128.77 o 
  -5  13   1       46.62       15.37     17.14 o 
  -4  13   1      223.36      229.98     25.98 o 
  -3  13   1      629.59      601.84     34.51 o 
  -2  13   1     1064.37     1003.88     45.95 o 
  -1  13   1        0.29       -3.91      8.09 o 
   0  13   1     2969.93     2923.67     49.12 o 
   1  13   1      121.45      136.44     16.60 o 
   2  13   1      119.38      110.24     18.93 o 
   3  13   1       46.00       36.09     15.11 o 
   4  13   1     1323.68     1510.82     55.75 o 
   5  13   1       16.28        8.37     21.10 o 
   6  13   1      741.24      663.58     55.90 o 
   7  13   1        7.71       21.19     34.69 o 
   8  13   1       12.13      -17.79     29.95 o 
   9  13   1       28.37       -7.90     37.12 o 
  -9  14   1      139.75       82.14    152.04 o 
  -8  14   1       75.95       19.64     56.02 o 
  -7  14   1      593.87      483.89    109.60 o 
  -6  14   1      412.60      228.93     93.24 o 
  -5  14   1     1195.34     1198.03     50.14 o 
  -4  14   1      576.80      595.83     36.34 o 
  -3  14   1      784.27      690.40     37.98 o 
  -2  14   1      566.77      549.86     33.76 o 
  -1  14   1     4229.93     4318.78     92.87 o 
   0  14   1     2347.78     2303.58     48.92 o 
   1  14   1     2405.83     2274.04     47.33 o 
   2  14   1     1214.64     1267.30     48.86 o 
   3  14   1     2013.43     2073.97     63.29 o 
   4  14   1        9.40       19.64     19.66 o 
   5  14   1     2358.15     2279.08     85.77 o 
   6  14   1     1050.04      827.43     84.99 o 
   7  14   1      472.52      493.14     78.63 o 
   8  14   1      152.59       64.79    125.60 o 
   9  14   1      207.84      246.33     85.59 o 
  -9  15   1       26.83      -29.03    159.70 o 
  -8  15   1       13.07      -42.96     42.96 o 
  -7  15   1      312.89      234.59     60.61 o 
  -6  15   1       66.01       55.63     45.19 o 
  -5  15   1      838.80      855.84     55.80 o 
  -4  15   1        9.57        9.42     19.61 o 
  -3  15   1       16.11       11.16     17.66 o 
  -2  15   1       56.35       36.34     19.62 o 
  -1  15   1      589.89      582.42     27.46 o 
   0  15   1       29.18       25.33     11.57 o 
   1  15   1      770.37      741.50     28.59 o 
   2  15   1       33.95       64.77     20.56 o 
   3  15   1     1203.48     1195.31     51.64 o 
   4  15   1     1092.81     1065.92     63.25 o 
   5  15   1      228.93      230.90     44.65 o 
   6  15   1       56.93       11.99     75.85 o 
   7  15   1      101.14       26.67     80.72 o 
   8  15   1        0.14       13.22     55.67 o 
  -9  16   1      105.90      126.64     74.46 o 
  -8  16   1       80.35       60.02     57.84 o 
  -7  16   1      296.88      336.00    152.74 o 
  -6  16   1      109.06       81.41     56.36 o 
  -5  16   1      428.57      567.16    121.08 o 
  -4  16   1      196.34      148.79     31.47 o 
  -3  16   1      766.44      849.77     55.60 o 
  -2  16   1      515.26      601.97     37.15 o 
  -1  16   1      799.77      817.90     31.50 o 
   0  16   1      565.08      537.20     27.22 o 
   1  16   1     3243.50     3300.81     87.19 o 
   2  16   1      807.03      789.42     49.92 o 
   3  16   1     1348.08     1356.32     78.70 o 
   4  16   1      614.12      726.76     55.49 o 
   5  16   1      830.38      783.63     72.03 o 
   6  16   1      332.54      191.36     67.50 o 
   7  16   1      471.89      424.68    146.13 o 
   8  16   1      237.79      371.58     95.33 o 
  -8  17   1       50.81       73.11    141.95 o 
  -7  17   1        8.57        9.74     54.97 o 
  -6  17   1      146.85      129.43     61.23 o 
  -5  17   1       79.07       91.65     69.24 o 
  -4  17   1      614.70      611.52     51.24 o 
  -3  17   1       52.36        8.51     23.42 o 
  -2  17   1      214.97      239.39     34.42 o 
  -1  17   1      587.58      548.38     31.41 o 
   0  17   1      463.16      519.85     29.67 o 
   1  17   1       56.75       56.68     24.43 o 
   2  17   1     1144.26      945.22     59.19 o 
   3  17   1       32.30       29.92     29.91 o 
   4  17   1      500.49      426.93    110.99 o 
   5  17   1      397.37      337.49     76.54 o 
   6  17   1       67.63       73.76     55.67 o 
   7  17   1        4.12      -43.84     43.84 o 
   8  17   1      135.93      151.00     74.46 o 
  -8  18   1      237.18      235.89     82.81 o 
  -7  18   1      130.49      109.94     67.50 o 
  -6  18   1      189.00      148.91     64.02 o 
  -5  18   1       69.67       41.75     48.71 o 
  -4  18   1     1622.24     1640.61    109.94 o 
  -3  18   1       35.33       32.27     26.51 o 
  -2  18   1     3666.17     3528.03     99.29 o 
  -1  18   1      214.14      159.10     30.98 o 
   0  18   1      531.73      623.80     38.98 o 
   1  18   1        8.36       18.50     23.56 o 
   2  18   1     1514.10     1466.14     82.23 o 
   3  18   1      239.63      287.30     48.15 o 
   4  18   1     1267.32     1369.56     92.01 o 
   5  18   1        0.58       -6.26     44.53 o 
   6  18   1      453.49      460.65     94.64 o 
   7  18   1       60.52       40.36     58.45 o 
  -7  19   1       68.06       61.93     64.02 o 
  -6  19   1        4.39      -29.92     46.62 o 
  -5  19   1       27.07       51.49     51.49 o 
  -4  19   1      202.55      163.52     58.45 o 
  -3  19   1      472.20      471.45     56.21 o 
  -2  19   1      172.19      156.37     34.45 o 
  -1  19   1      229.48      261.79     36.27 o 
   0  19   1       24.62       36.04     23.61 o 
   1  19   1       32.63       53.68     26.80 o 
   2  19   1      179.34      200.50     41.46 o 
   3  19   1       66.19       47.87     33.55 o 
   4  19   1      115.07       89.76     83.50 o 
   5  19   1      103.22       66.80     52.88 o 
   6  19   1       46.53      109.25     64.02 o 
   7  19   1       33.73      -41.75     48.71 o 
  -7  20   1      228.59      176.05     78.63 o 
  -6  20   1        1.66      -47.32     48.71 o 
  -5  20   1      253.62      240.76     73.06 o 
  -4  20   1        4.77       37.58     43.84 o 
  -3  20   1     1085.32     1272.41     87.58 o 
  -2  20   1        4.33        0.63     25.77 o 
  -1  20   1     1122.44     1275.16     71.09 o 
   0  20   1       71.76       56.25     41.56 o 
   1  20   1      832.15      781.21     56.86 o 
   2  20   1       20.32       18.55     31.60 o 
   3  20   1     1002.85     1060.81    149.95 o 
   4  20   1        0.43      -11.83     46.62 o 
   5  20   1      488.66      386.19     87.68 o 
   6  20   1       15.61       29.92     55.67 o 
  -6  21   1       22.42       -5.57     53.58 o 
  -5  21   1      129.49      111.34     61.93 o 
  -4  21   1       27.71       36.18     48.01 o 
  -3  21   1      169.85      176.74     58.45 o 
  -2  21   1      172.17      251.68     39.83 o 
  -1  21   1       15.79      -34.27     34.27 o 
   0  21   1        0.85       -5.88     37.15 o 
   1  21   1      217.36      197.38     51.17 o 
   2  21   1        2.03      -26.65     26.65 o 
   3  21   1      173.67      263.73     66.80 o 
   4  21   1       66.14       75.15     57.76 o 
   5  21   1       12.78        3.48     48.01 o 
  -5  22   1        0.71      -13.22     49.41 o 
  -4  22   1      321.98      379.93     80.72 o 
  -3  22   1       38.12       59.18     40.46 o 
  -2  22   1      250.64      321.48     91.85 o 
  -1  22   1       55.81      136.98     49.30 o 
   0  22   1      688.32      656.74    114.81 o 
   1  22   1        8.07       27.19     42.46 o 
   2  22   1      547.35      517.41     72.86 o 
   3  22   1      142.95      155.17     60.54 o 
   4  22   1      205.61      228.93     70.28 o 
   5  22   1        3.26       20.18     54.97 o 
  -4  23   1       78.50      208.06     69.58 o 
  -3  23   1        1.92      -62.63     62.63 o 
  -2  23   1       35.94       89.76     73.76 o 
  -1  23   1       98.35      113.56     87.68 o 
   0  23   1      234.80      262.84     79.67 o 
   1  23   1        0.64      -40.04     40.04 o 
   2  23   1      196.14      230.38     98.81 o 
   4  23   1      114.46      135.69     66.11 o 
  -3  24   1       35.40       86.98     77.24 o 
  -2  24   1       90.89      163.52     85.59 o 
  -1  24   1      235.57      320.09     98.11 o 
   0  24   1      149.89      287.77     62.52 o 
   1  24   1      358.15      408.90     70.28 o 
   2  24   1      166.92      191.36     91.85 o 
 -10   0   2      253.83      307.09     41.60 o 
  -8   0   2      720.59      692.77     59.03 o 
  -6   0   2     1197.02     1127.00     50.74 o 
  -4   0   2    24906.64    26645.26    402.96 o 
  -2   0   2     1983.01     2208.77     30.13 o 
   0   0   2     3474.19     3484.83     64.78 o 
   2   0   2     4939.76     5076.28    273.12 o 
   4   0   2     1142.88     1155.80     69.58 o 
   6   0   2     3720.86     3556.47    143.34 o 
   8   0   2      588.49      538.22    100.20 o 
  10   0   2       65.21       50.14     30.06 o 
 -11   1   2      171.46      204.53     33.42 o 
 -10   1   2      620.69      573.80     38.13 o 
  -9   1   2       91.66       83.24     20.16 o 
  -8   1   2      657.78      662.23     47.57 o 
  -7   1   2     1286.30     1269.58     42.26 o 
  -6   1   2     6645.85     6575.60     80.60 o 
  -5   1   2     4423.59     4531.88     58.26 o 
  -4   1   2     8751.22     8721.56     86.34 o 
  -3   1   2      689.81      718.35     17.41 o 
  -2   1   2       17.64        9.34      4.23 o 
  -1   1   2     1105.08     1061.69     12.49 o 
   0   1   2     9422.89     9824.08     93.34 o 
   1   1   2     4054.80     4255.68     56.62 o 
   2   1   2      549.67      534.96     27.72 o 
   3   1   2     3122.04     3148.24     77.00 o 
   4   1   2     3639.40     3682.17     91.76 o 
   5   1   2     1148.84     1105.57     52.54 o 
   6   1   2     3922.17     4027.37     91.15 o 
   7   1   2      869.48      763.17     47.21 o 
   8   1   2       51.25       55.97     19.37 o 
   9   1   2      110.24       91.62     28.82 o 
  10   1   2      360.32      337.23     35.76 o 
 -11   2   2      158.63      145.55     29.94 o 
 -10   2   2      135.49      168.84     26.60 o 
  -9   2   2      411.46      476.16     35.51 o 
  -8   2   2      153.43      148.12     21.51 o 
  -7   2   2     1016.33     1033.42     42.90 o 
  -6   2   2        1.18        5.58      9.36 o 
  -5   2   2     1976.89     1864.27     32.81 o 
  -4   2   2      934.29      797.54     19.32 o 
  -3   2   2     2266.85     2239.60     28.80 o 
  -2   2   2     1039.30      990.29     15.01 o 
  -1   2   2    24203.30    24603.52    140.12 o 
   0   2   2     3172.91     3242.88     35.34 o 
   1   2   2    12613.02    12851.56    127.12 o 
   2   2   2    10812.77    11324.07    143.72 o 
   3   2   2      281.81      216.88     24.11 o 
   4   2   2       78.85       54.58     18.41 o 
   5   2   2     3905.22     3885.08     84.18 o 
   6   2   2      794.42      731.85     43.79 o 
   7   2   2     2243.03     2267.69     85.47 o 
   8   2   2      103.15      110.52     20.05 o 
   9   2   2      154.77      119.59     36.06 o 
  10   2   2        8.76      -18.99     18.99 o 
 -11   3   2      473.02      544.51     46.88 o 
 -10   3   2      178.09      171.78     26.39 o 
  -9   3   2     1567.58     1540.13     56.39 o 
  -8   3   2      577.32      564.86     56.55 o 
  -7   3   2     3167.64     3116.81     65.44 o 
  -6   3   2       65.99       59.13     12.84 o 
  -5   3   2     5606.69     5392.50     62.74 o 
  -4   3   2     2712.83     2720.06     38.55 o 
  -3   3   2     5782.01     5512.95     52.12 o 
  -2   3   2      323.30      377.64      8.71 o 
  -1   3   2    42444.16    42914.59    234.89 o 
   0   3   2     1168.09     1227.98     17.33 o 
   1   3   2    46175.40    47973.99    362.24 o 
   2   3   2    12046.60    13005.46    113.57 o 
   3   3   2     3859.21     3854.18     64.20 o 
   4   3   2       15.98       16.89     11.02 o 
   5   3   2     8543.08     8637.70    133.13 o 
   6   3   2      144.68      135.92     21.18 o 
   7   3   2     2050.76     2050.40     86.88 o 
   8   3   2        3.30        7.31     17.32 o 
   9   3   2      809.98      797.60     52.21 o 
  10   3   2       51.06       16.54     22.31 o 
 -11   4   2       80.51       29.07     27.85 o 
 -10   4   2       19.64       33.30     19.72 o 
  -9   4   2      234.45      218.96     26.69 o 
  -8   4   2      217.95      200.73     23.89 o 
  -7   4   2       77.95       51.52     15.19 o 
  -6   4   2     1032.86      909.68     49.26 o 
  -5   4   2     1439.72     1375.83     28.64 o 
  -4   4   2     1709.72     1831.86     29.71 o 
  -3   4   2     4259.24     4289.32     46.58 o 
  -2   4   2    18749.97    19480.56    120.38 o 
  -1   4   2       15.76       17.56      5.03 o 
   0   4   2     1992.81     2118.29     22.17 o 
   1   4   2    46861.85    48749.46    350.62 o 
   2   4   2     5454.55     5446.90     63.14 o 
   3   4   2     4173.46     4546.95     65.32 o 
   4   4   2     5277.97     5367.46     78.09 o 
   5   4   2      191.55      153.87     19.59 o 
   6   4   2      296.75      249.52     30.95 o 
   7   4   2      628.29      556.66     37.50 o 
   8   4   2      141.08      140.82     39.22 o 
   9   4   2      129.77      119.93     27.90 o 
  10   4   2      357.36      417.46     38.68 o 
 -11   5   2        5.35      -21.25     24.52 o 
 -10   5   2      698.95      757.18     46.49 o 
  -9   5   2      226.81      207.90     26.77 o 
  -8   5   2     3840.23     3752.14     76.82 o 
  -7   5   2      167.12      168.38     19.31 o 
  -6   5   2      810.80      838.75     30.43 o 
  -5   5   2        0.18       -3.41      5.93 o 
  -4   5   2    10528.29    10480.96    100.91 o 
  -3   5   2     3020.43     3098.63     41.00 o 
  -2   5   2    20104.33    19919.84    130.44 o 
  -1   5   2     1255.73     1229.13     17.51 o 
   0   5   2    11673.03    11791.22     82.07 o 
   1   5   2       69.20       61.99      6.18 o 
   2   5   2    13363.26    13000.97    126.83 o 
   3   5   2       14.56       12.01      9.99 o 
   4   5   2     8490.03     8573.35    109.03 o 
   5   5   2       19.21       20.95     13.18 o 
   6   5   2      599.57      567.61     32.18 o 
   7   5   2      353.12      334.90     31.27 o 
   8   5   2     1465.95     1360.06     92.25 o 
   9   5   2        0.16      -17.14     20.29 o 
  10   5   2      157.30      123.07     32.88 o 
 -11   6   2        6.33      -13.73     25.62 o 
 -10   6   2       34.28       62.58     26.34 o 
  -9   6   2        0.62       10.95     17.73 o 
  -8   6   2     1402.44     1306.28     48.62 o 
  -7   6   2      593.56      611.78     39.19 o 
  -6   6   2     1198.73     1293.03     34.93 o 
  -5   6   2       23.99       17.46      7.93 o 
  -4   6   2      414.04      368.74     14.06 o 
  -3   6   2     1570.00     1610.78     23.23 o 
  -2   6   2     8668.83     8374.16     63.52 o 
  -1   6   2     6481.78     6600.98     61.49 o 
   0   6   2     3986.17     3937.69     41.45 o 
   1   6   2     2583.97     2735.14     35.25 o 
   2   6   2     4167.64     4340.19     54.08 o 
   3   6   2     3612.65     3770.70     83.37 o 
   4   6   2     3323.01     3442.11     61.29 o 
   5   6   2     2041.56     2016.14     49.36 o 
   6   6   2       31.11       40.57     17.78 o 
   7   6   2      501.38      454.35     36.32 o 
   8   6   2      350.45      318.73     51.28 o 
   9   6   2      196.42      240.02     35.11 o 
  10   6   2      222.71      202.22     37.50 o 
 -11   7   2      219.71      262.08     44.23 o 
 -10   7   2        4.31        5.64     23.01 o 
  -9   7   2      443.94      401.97     39.71 o 
  -8   7   2      103.34      118.14     21.23 o 
  -7   7   2      895.07     1043.08     42.01 o 
  -6   7   2      138.01      141.32     27.41 o 
  -5   7   2     2866.50     2877.73     42.04 o 
  -4   7   2     2409.05     2435.94     37.35 o 
  -3   7   2     9497.18     9510.50     88.33 o 
  -2   7   2     4655.33     4665.70     48.84 o 
  -1   7   2     3062.67     2773.38     32.95 o 
   0   7   2     1187.91     1214.55     32.27 o 
   1   7   2     4308.86     4010.38     71.63 o 
   2   7   2     2605.66     2707.88     38.96 o 
   3   7   2     4946.55     4794.74     88.89 o 
   4   7   2      538.59      454.15     29.27 o 
   5   7   2     2771.64     2803.53     67.12 o 
   6   7   2      306.56      270.90     29.01 o 
   7   7   2     1454.41     1565.78    110.02 o 
   8   7   2      263.54      296.02     46.51 o 
   9   7   2      684.35      811.51     89.42 o 
  10   7   2       26.80       62.41     33.11 o 
 -11   8   2       69.08       95.96     34.42 o 
 -10   8   2        0.19      -16.94     21.67 o 
  -9   8   2      130.76       97.04     26.89 o 
  -8   8   2        0.05       13.73     19.90 o 
  -7   8   2     1256.33     1337.24     58.80 o 
  -6   8   2      273.50      248.50     17.79 o 
  -5   8   2      280.50      300.26     16.95 o 
  -4   8   2      113.48      109.34     11.68 o 
  -3   8   2     2869.70     2856.95     41.64 o 
  -2   8   2      107.88      118.60     10.58 o 
  -1   8   2     6263.86     5952.52     56.83 o 
   0   8   2      663.74      601.24     22.41 o 
   1   8   2     5663.64     5619.21     75.04 o 
   2   8   2     6374.41     6899.60     74.67 o 
   3   8   2     3393.57     3242.59     58.68 o 
   4   8   2      470.47      466.50     30.82 o 
   5   8   2     2210.63     2270.44     86.38 o 
   6   8   2       12.70       23.62     18.12 o 
   7   8   2      990.46     1048.68     61.07 o 
   8   8   2       66.70       33.09     50.10 o 
   9   8   2      384.33      407.53     55.55 o 
  10   8   2       55.78       36.04     75.50 o 
 -11   9   2       21.24       10.18     28.93 o 
 -10   9   2      163.62      123.46     31.67 o 
  -9   9   2      389.00      406.39     40.83 o 
  -8   9   2     1182.46     1251.27     77.06 o 
  -7   9   2      506.77      600.56     36.46 o 
  -6   9   2      802.98      860.56     46.95 o 
  -5   9   2      508.53      450.16     26.90 o 
  -4   9   2     1359.54     1315.05     33.83 o 
  -3   9   2     6614.02     6530.68     71.94 o 
  -2   9   2     5047.56     4864.46     55.81 o 
  -1   9   2     2375.15     2452.74     40.08 o 
   0   9   2     6095.82     5718.73     87.82 o 
   1   9   2      580.07      584.46     16.51 o 
   2   9   2     6205.20     6334.31     84.70 o 
   3   9   2     3921.44     4007.14     54.42 o 
   4   9   2     1423.98     1431.48     48.91 o 
   5   9   2      326.52      316.61     30.12 o 
   6   9   2      643.93      706.32     42.52 o 
   7   9   2      523.07      511.41     45.44 o 
   8   9   2      272.08      342.28    133.95 o 
   9   9   2      297.12      219.12     43.25 o 
  10   9   2      229.10      252.81     57.96 o 
 -10  10   2      282.01      248.56     38.12 o 
  -9  10   2       63.72       77.97     29.83 o 
  -8  10   2      331.13      288.53     56.07 o 
  -7  10   2      442.01      448.50     60.59 o 
  -6  10   2       21.11       33.92     17.22 o 
  -5  10   2      134.48      131.87     19.11 o 
  -4  10   2     1055.16     1132.45     34.42 o 
  -3  10   2       12.48       -3.75     11.02 o 
  -2  10   2     4435.37     4537.24     62.17 o 
  -1  10   2      296.81      306.79     16.91 o 
   0  10   2     1224.29     1197.08     33.76 o 
   1  10   2     2905.56     3018.15     61.88 o 
   2  10   2     3473.09     3429.47     57.30 o 
   3  10   2      917.73      914.08     42.10 o 
   4  10   2     1285.35     1267.12     34.31 o 
   5  10   2      408.74      433.02     34.46 o 
   6  10   2      698.84      670.78     51.00 o 
   7  10   2      186.45      187.63     48.44 o 
   8  10   2      596.72      463.94     52.81 o 
   9  10   2       36.48       21.47     38.60 o 
 -10  11   2      473.41      453.82     55.24 o 
  -9  11   2       20.05       31.26     50.45 o 
  -8  11   2      553.69      697.84     79.45 o 
  -7  11   2      571.81      628.02     72.51 o 
  -6  11   2     2882.17     2877.74     84.29 o 
  -5  11   2     1560.95     1678.95     48.96 o 
  -4  11   2     2507.98     2698.56     54.10 o 
  -3  11   2     1270.61     1232.58     36.76 o 
  -2  11   2     4966.90     5033.16     52.74 o 
  -1  11   2     6737.81     6981.72     89.80 o 
   0  11   2     7629.05     7878.70    101.55 o 
   1  11   2     2203.17     2141.75     52.89 o 
   2  11   2     1995.60     2046.68     35.05 o 
   3  11   2      434.98      434.17     25.05 o 
   4  11   2     1509.89     1538.14     48.50 o 
   5  11   2     2523.62     2394.93     69.27 o 
   6  11   2     1192.29     1158.41     99.27 o 
   7  11   2      229.52      202.00     47.82 o 
   8  11   2      130.41       75.05     34.00 o 
   9  11   2       41.38      128.57     47.72 o 
 -10  12   2       41.47      -11.13     59.15 o 
  -9  12   2       74.45       61.18     54.62 o 
  -8  12   2      221.44      110.85     78.28 o 
  -7  12   2      127.01       85.04     42.26 o 
  -6  12   2      504.00      489.67     43.02 o 
  -5  12   2     2489.52     2537.95     55.32 o 
  -4  12   2      221.72      197.32     21.70 o 
  -3  12   2     1183.39     1224.76     50.23 o 
  -2  12   2       38.80       63.26      9.34 o 
  -1  12   2     2246.10     2268.63     39.67 o 
   0  12   2      688.68      638.62     29.80 o 
   1  12   2     3785.28     3567.82     71.53 o 
   2  12   2       16.08       17.58      9.29 o 
   3  12   2     2248.06     2370.64     64.26 o 
   4  12   2       75.66       65.67     19.91 o 
   5  12   2      759.47      760.04     56.65 o 
   6  12   2       23.26      -23.33     24.49 o 
   7  12   2     1276.96     1160.91     76.10 o 
   8  12   2       25.30       -6.31     49.87 o 
   9  12   2       98.58       22.61     41.33 o 
 -10  13   2       77.72        7.65     59.84 o 
  -9  13   2      127.26       39.21     60.54 o 
  -8  13   2        0.37      -28.73     52.54 o 
  -7  13   2     1045.47      795.74     83.39 o 
  -6  13   2      266.34      208.14    121.43 o 
  -5  13   2     3672.84     3811.38     70.85 o 
  -4  13   2      287.16      295.26     25.10 o 
  -3  13   2      862.79      889.10     39.79 o 
  -2  13   2      785.77      792.68     20.57 o 
  -1  13   2     3662.48     3549.96     49.76 o 
   0  13   2       84.28       69.47     16.72 o 
   1  13   2     3491.38     3388.96     72.39 o 
   2  13   2        0.41       -0.07     17.23 o 
   3  13   2     1605.45     1678.90     53.19 o 
   4  13   2      254.57      249.59     35.50 o 
   5  13   2     1761.32     1845.82     73.93 o 
   6  13   2       91.16       77.47     31.21 o 
   7  13   2      454.17      559.10     75.53 o 
   8  13   2        8.34      -23.24     31.88 o 
   9  13   2      150.22      119.74     50.99 o 
  -9  14   2       76.13       16.86     51.26 o 
  -8  14   2      253.00      207.64    113.42 o 
  -7  14   2      141.14       73.26     48.22 o 
  -6  14   2      217.09      204.12     53.82 o 
  -5  14   2     2280.71     2217.24     60.55 o 
  -4  14   2      477.24      459.61     32.12 o 
  -3  14   2      579.82      544.69     37.45 o 
  -2  14   2      725.09      748.16     22.26 o 
  -1  14   2       24.76       15.54     10.80 o 
   0  14   2      186.90      184.87     25.07 o 
   1  14   2     1184.85     1071.02     57.12 o 
   2  14   2     1495.15     1473.57     76.53 o 
   3  14   2       75.25       61.24     24.10 o 
   4  14   2      433.76      381.70     49.53 o 
   5  14   2      309.18      277.64     61.23 o 
   6  14   2      670.37      607.06     55.90 o 
   7  14   2      116.93       80.55     39.05 o 
   8  14   2      156.49      240.24     67.50 o 
  -9  15   2       53.96      -12.22    122.47 o 
  -8  15   2      609.08      588.52    117.60 o 
  -7  15   2        0.42      -39.83     39.83 o 
  -6  15   2     1508.45     1547.06    210.15 o 
  -5  15   2       23.71       13.02     24.67 o 
  -4  15   2     1936.90     2032.02     61.79 o 
  -3  15   2      175.31      171.27     24.18 o 
  -2  15   2     1388.58     1404.41     36.41 o 
  -1  15   2       66.71       87.97     13.78 o 
   0  15   2     3970.14     4086.60     61.28 o 
   1  15   2      133.92      106.94     23.13 o 
   2  15   2     1814.13     1776.65     63.77 o 
   3  15   2       94.87       59.41     33.70 o 
   4  15   2      464.60      621.10     57.17 o 
   5  15   2      249.26      222.89     46.67 o 
   6  15   2      877.68      872.67    103.33 o 
   7  15   2        7.88      -11.83     50.10 o 
   8  15   2      314.03      155.87     77.24 o 
  -9  16   2        7.47       57.76     67.50 o 
  -8  16   2      124.29       49.66    158.30 o 
  -7  16   2      334.05      270.63    147.17 o 
  -6  16   2      149.54      115.74     54.97 o 
  -5  16   2        0.12      -22.24     27.30 o 
  -4  16   2      832.32      916.42     56.59 o 
  -3  16   2        4.04      -17.71     20.49 o 
  -2  16   2      122.94      170.39     23.93 o 
  -1  16   2      967.20     1014.08     29.34 o 
   0  16   2      733.10      741.56     41.57 o 
   1  16   2       28.19        0.82     15.94 o 
   2  16   2       57.38      101.98     28.62 o 
   3  16   2       55.41       32.81     30.48 o 
   4  16   2      130.02      103.67     83.15 o 
   5  16   2      249.11      200.12     45.96 o 
   6  16   2      169.03      134.99     68.89 o 
   7  16   2       47.52       -6.26     52.19 o 
   8  16   2       81.19      118.29     73.76 o 
  -8  17   2        1.96      -33.51    125.25 o 
  -7  17   2      639.72      664.06    211.54 o 
  -6  17   2       48.98      137.08     63.32 o 
  -5  17   2      354.20      446.60     57.57 o 
  -4  17   2      175.51      150.89     32.12 o 
  -3  17   2     1227.06     1337.94     68.56 o 
  -2  17   2      570.74      573.59     41.07 o 
  -1  17   2      456.71      509.47     30.71 o 
   0  17   2      112.81      111.40     16.64 o 
   1  17   2     2092.57     1935.92     64.02 o 
   2  17   2        0.86       15.59     28.63 o 
   3  17   2     1042.91      928.15     97.42 o 
   4  17   2      409.10      335.36     52.89 o 
   5  17   2      231.25      262.19     51.28 o 
   6  17   2       46.87       66.80     59.15 o 
   7  17   2      181.70      212.93     78.63 o 
  -8  18   2       16.95      -52.88     52.88 o 
  -7  18   2      129.65      164.92     72.37 o 
  -6  18   2        7.82       35.49     50.10 o 
  -5  18   2      561.87      605.09     67.65 o 
  -4  18   2        2.29      -11.47     28.90 o 
  -3  18   2      740.76      743.15     54.98 o 
  -2  18   2      194.01      223.52     31.61 o 
  -1  18   2      549.14      548.05     41.14 o 
   0  18   2        0.09       17.01     17.45 o 
   1  18   2      569.72      578.46     58.45 o 
   2  18   2       70.81       61.32     33.49 o 
   3  18   2      681.11      747.43     76.20 o 
   4  18   2       85.04       69.36     38.86 o 
   5  18   2      583.60      766.13    110.64 o 
   6  18   2        9.05        5.57     52.88 o 
   7  18   2       65.65       32.01     57.76 o 
  -7  19   2       23.04      100.90     66.11 o 
  -6  19   2       59.63      111.34     63.32 o 
  -5  19   2      166.53      181.62     64.71 o 
  -4  19   2     1195.59     1276.88    128.04 o 
  -3  19   2      318.75      394.59    135.34 o 
  -2  19   2     1131.16     1112.58    101.34 o 
  -1  19   2      390.64      362.92     41.47 o 
   0  19   2       38.85       42.11     26.49 o 
   1  19   2      148.29      185.76     33.76 o 
   2  19   2      648.57      771.12     69.00 o 
   3  19   2      646.57      582.11     65.17 o 
   4  19   2      444.14      424.90     59.60 o 
   5  19   2       82.41       20.18     51.49 o 
   6  19   2      121.23       29.23     54.97 o 
  -7  20   2        3.57       38.97     61.93 o 
  -6  20   2      267.50      320.78     84.20 o 
  -5  20   2       31.83      -12.53     44.53 o 
  -4  20   2       92.14      132.21     56.36 o 
  -3  20   2        0.03        8.81     31.79 o 
  -2  20   2     1156.83     1102.80     66.93 o 
  -1  20   2      197.71      236.04     37.21 o 
   0  20   2      147.49      114.69     47.54 o 
   1  20   2       23.23        1.22     24.26 o 
   2  20   2      128.40      190.94     43.30 o 
   3  20   2        1.03      -17.64     32.65 o 
   4  20   2      495.47      521.88     93.24 o 
   5  20   2        0.15      -42.45     42.45 o 
   6  20   2       26.23      121.77     69.58 o 
  -6  21   2      124.94      135.69     64.02 o 
  -5  21   2      244.34      155.17     68.19 o 
  -4  21   2      494.42      491.27     86.98 o 
  -3  21   2      166.43      106.01     61.93 o 
  -2  21   2     1214.54     1264.46     73.21 o 
  -1  21   2      218.15      209.24     51.66 o 
   0  21   2      242.71      259.79     54.61 o 
   1  21   2      170.11      110.64    101.25 o 
   2  21   2      707.64      672.54     68.86 o 
   3  21   2       52.81       13.47     36.08 o 
   4  21   2      260.38      276.25     77.93 o 
   5  21   2      103.86      152.39     68.19 o 
  -5  22   2      185.92      314.52     80.02 o 
  -4  22   2        5.42       57.76     52.88 o 
  -3  22   2       50.05       64.18     55.67 o 
  -2  22   2       18.07      -57.06     57.06 o 
  -1  22   2      176.69      167.81     50.99 o 
   0  22   2       47.72       52.09     42.56 o 
   1  22   2      219.00      222.71     55.86 o 
   2  22   2        0.04      -33.20     40.59 o 
   3  22   2      142.30      123.14     67.50 o 
   4  22   2       24.14       49.41     53.58 o 
  -4  23   2       23.30      -11.29     73.41 o 
  -3  23   2      181.89      177.44     84.89 o 
  -2  23   2       24.79      -25.75     61.23 o 
  -1  23   2      476.73      536.50    113.42 o 
   0  23   2       54.06      -25.42     73.06 o 
   1  23   2      433.83      418.50     69.35 o 
   2  23   2        4.83        2.55     45.62 o 
  -3  24   2       15.98      -24.35     70.98 o 
  -2  24   2        6.45      -59.15     61.93 o 
  -1  24   2      112.94       50.10     77.24 o 
   0  24   2      138.02      122.47     73.76 o 
   1  24   2       80.67       40.98     52.40 o 
   2  24   2      106.96       28.53     72.37 o 
 -11   0   3        8.11       26.26     33.64 o 
  -9   0   3      255.31      264.41     36.66 o 
  -7   0   3      106.85       88.44     20.60 o 
  -5   0   3     1708.26     2022.53     48.50 o 
  -3   0   3     4691.63     4782.71     86.98 o 
  -1   0   3     4431.14     4378.82     41.86 o 
   1   0   3     1803.68     1630.44     47.97 o 
   3   0   3      174.45      130.12     29.92 o 
   5   0   3        0.21       25.05     27.83 o 
   7   0   3     1467.33     1430.10     78.45 o 
   9   0   3        3.96       -3.48     43.14 o 
 -12   1   3       44.16       14.68     52.19 o 
 -11   1   3      752.35      669.46     50.12 o 
 -10   1   3      250.31      263.62     33.28 o 
  -9   1   3      707.11      685.16     49.01 o 
  -8   1   3      512.54      464.75     32.06 o 
  -7   1   3     2259.92     2227.21     42.68 o 
  -6   1   3     5805.21     5846.11     72.30 o 
  -5   1   3    17964.72    18363.96    156.93 o 
  -4   1   3     3535.81     3310.24     43.48 o 
  -3   1   3     6674.92     6643.61     63.93 o 
  -2   1   3     1937.48     1856.72     25.29 o 
  -1   1   3    41381.73    41822.88    240.80 o 
   0   1   3    14421.86    15010.26    130.87 o 
   1   1   3    31097.28    31257.67    335.26 o 
   2   1   3     5595.44     5435.96    109.96 o 
   3   1   3     5777.47     5692.16    120.79 o 
   4   1   3      822.09      715.36     46.67 o 
   5   1   3     3441.00     3401.00     98.65 o 
   6   1   3      217.28      224.86     35.12 o 
   7   1   3     1554.76     1600.89     62.99 o 
   8   1   3       37.81       59.79     20.08 o 
   9   1   3      597.08      515.08     51.21 o 
  10   1   3      103.36      105.76     27.24 o 
 -11   2   3        3.77       15.43     26.52 o 
 -10   2   3       20.57       10.09     26.82 o 
  -9   2   3       66.66       68.02     20.32 o 
  -8   2   3       34.00       13.17     15.82 o 
  -7   2   3      805.94      802.53     29.39 o 
  -6   2   3       36.82       50.61     10.70 o 
  -5   2   3      306.27      322.21     15.32 o 
  -4   2   3      451.18      518.72     21.37 o 
  -3   2   3     1079.29     1046.32     21.81 o 
  -2   2   3     1257.71     1384.65     17.39 o 
  -1   2   3    22671.40    23675.26    137.59 o 
   0   2   3      471.20      487.04     16.36 o 
   1   2   3      461.59      498.02     22.90 o 
   2   2   3        3.40      -11.81     11.81 o 
   3   2   3       31.25       39.21     19.48 o 
   4   2   3      621.85      595.04     43.78 o 
   5   2   3       62.28       77.07     23.97 o 
   6   2   3      160.49      183.65     27.60 o 
   7   2   3       65.79       82.78     23.82 o 
   8   2   3       11.16       13.17     17.81 o 
   9   2   3       75.86       50.26     27.12 o 
  10   2   3       11.19       10.41     21.83 o 
 -11   3   3        1.78       17.76     22.94 o 
 -10   3   3      778.52      764.38     47.91 o 
  -9   3   3       45.37       48.48     20.07 o 
  -8   3   3     1882.31     1901.99     53.66 o 
  -7   3   3     1364.35     1291.51     44.45 o 
  -6   3   3     4687.05     4657.74     60.13 o 
  -5   3   3      588.56      634.61     30.56 o 
  -4   3   3     9190.48     8986.46     83.02 o 
  -3   3   3     4172.75     4121.57     41.33 o 
  -2   3   3    38423.84    38376.99    210.20 o 
  -1   3   3    18433.16    19263.08    124.92 o 
   0   3   3    21671.47    21855.52    186.50 o 
   1   3   3     3686.95     4024.11     64.26 o 
   2   3   3     6582.78     6296.53    102.14 o 
   3   3   3     8495.27     8556.91    163.85 o 
   4   3   3    11490.34    12105.05    179.70 o 
   5   3   3       33.73       58.03     18.56 o 
   6   3   3     5103.57     5169.67    106.19 o 
   7   3   3       12.93        5.95     16.71 o 
   8   3   3      866.79      977.92     52.11 o 
   9   3   3      359.80      343.24     44.24 o 
  10   3   3      314.79      272.76     37.72 o 
 -11   4   3       16.40        6.31     25.74 o 
 -10   4   3       54.84       41.29     20.36 o 
  -9   4   3        6.92       11.77     16.90 o 
  -8   4   3        2.27       23.24     15.62 o 
  -7   4   3      718.60      681.56     27.56 o 
  -6   4   3      110.53      126.17     12.39 o 
  -5   4   3      383.85      368.60     15.17 o 
  -4   4   3       69.15      107.55     10.54 o 
  -3   4   3       32.12       31.85      5.47 o 
  -2   4   3     3057.11     3229.32     28.24 o 
  -1   4   3      442.24      454.17      9.53 o 
   0   4   3     4401.06     4553.79     47.29 o 
   1   4   3     3472.10     3802.07     51.15 o 
   2   4   3       94.43       57.40     10.10 o 
   3   4   3      317.86      282.86     18.46 o 
   4   4   3       25.22       27.60     11.97 o 
   5   4   3      421.07      346.86     32.64 o 
   6   4   3        0.66       -7.08     15.12 o 
   7   4   3      181.31      166.19     24.93 o 
   8   4   3       56.40       66.29     24.43 o 
   9   4   3       90.58       77.78     46.27 o 
  10   4   3       73.17       93.98     29.44 o 
 -11   5   3      280.63      281.86     44.09 o 
 -10   5   3        9.21       -4.05     17.29 o 
  -9   5   3     2113.33     2126.01     60.63 o 
  -8   5   3        5.00        3.61     15.44 o 
  -7   5   3     2533.99     2677.27     73.23 o 
  -6   5   3       44.12       41.88     10.98 o 
  -5   5   3     3668.56     3689.94     48.19 o 
  -4   5   3        2.32        3.63      6.92 o 
  -3   5   3    26543.09    26340.56    190.29 o 
  -2   5   3     4939.99     5001.06     41.93 o 
  -1   5   3    18873.90    18783.64    123.59 o 
   0   5   3       59.04       45.80      7.52 o 
   1   5   3    18430.40    18079.80    179.07 o 
   2   5   3        0.63       -3.83      8.25 o 
   3   5   3    14214.95    13678.19    151.82 o 
   4   5   3      182.17      199.84     18.84 o 
   5   5   3     5722.81     5680.80    110.79 o 
   6   5   3        1.61      -13.00     13.00 o 
   7   5   3     2894.55     2900.30     75.97 o 
   8   5   3       52.28       23.11     23.51 o 
   9   5   3     1356.00     1393.33    102.08 o 
  10   5   3        0.01       -0.04     27.57 o 
 -11   6   3       41.47       29.59     28.41 o 
 -10   6   3      108.62       91.94     27.80 o 
  -9   6   3       26.07       33.50     19.02 o 
  -8   6   3      115.80       97.66     22.15 o 
  -7   6   3      208.65      190.81     21.93 o 
  -6   6   3        5.01        6.20     10.43 o 
  -5   6   3      224.38      246.35     18.11 o 
  -4   6   3       12.60        7.98      7.03 o 
  -3   6   3      817.38      944.93     16.67 o 
  -2   6   3       88.63       94.08      7.30 o 
  -1   6   3     3262.09     3211.43     30.76 o 
   0   6   3     1147.21     1204.84     22.76 o 
   1   6   3     1599.69     1751.43     33.97 o 
   2   6   3     2943.54     3323.57     53.77 o 
   3   6   3       17.35       40.83     12.75 o 
   4   6   3      661.96      673.22     31.11 o 
   5   6   3       96.24       68.18     17.24 o 
   6   6   3      169.92      189.28     22.77 o 
   7   6   3      217.16      185.08     27.03 o 
   8   6   3        0.72       45.54     31.71 o 
   9   6   3       96.67       64.54     38.73 o 
  10   6   3      135.72      122.08     37.02 o 
 -11   7   3       14.41       50.46     30.02 o 
 -10   7   3      300.33      340.34     40.50 o 
  -9   7   3      192.03      201.06     26.58 o 
  -8   7   3     3659.48     3751.18     75.52 o 
  -7   7   3      233.80      247.01     23.16 o 
  -6   7   3     2420.06     2498.39     51.46 o 
  -5   7   3      690.94      773.36     26.03 o 
  -4   7   3     4489.63     4453.42     46.51 o 
  -3   7   3     1752.96     1656.00     28.94 o 
  -2   7   3    11907.97    11808.23     87.63 o 
  -1   7   3      224.27      173.77     11.08 o 
   0   7   3     3447.61     3387.30     44.45 o 
   1   7   3       20.59       19.10      7.05 o 
   2   7   3     3896.42     3572.65     49.07 o 
   3   7   3     5729.57     5585.27     81.72 o 
   4   7   3     6304.62     6222.82    106.24 o 
   5   7   3      516.74      504.74     30.60 o 
   6   7   3      152.06      150.39     31.86 o 
   7   7   3      170.52      211.22     32.08 o 
   8   7   3     1368.97     1434.44     94.20 o 
   9   7   3       81.96       76.48     51.84 o 
  10   7   3      273.42      350.51    124.21 o 
 -11   8   3       13.15      -20.71     30.05 o 
 -10   8   3       10.94       10.09     23.22 o 
  -9   8   3      134.38       82.52     33.45 o 
  -8   8   3       67.41       81.09     21.40 o 
  -7   8   3       22.02        7.78     20.24 o 
  -6   8   3      600.10      616.31     38.32 o 
  -5   8   3      204.03      237.72     14.90 o 
  -4   8   3      738.47      756.19     21.28 o 
  -3   8   3      140.66      126.87      9.37 o 
  -2   8   3      376.55      389.75     14.92 o 
  -1   8   3      642.21      668.77     19.92 o 
   0   8   3     1318.61     1241.32     23.22 o 
   1   8   3     6975.02     7159.25    101.19 o 
   2   8   3     3462.21     3502.03     59.04 o 
   3   8   3       42.53       50.96     14.88 o 
   4   8   3      994.90      901.45     42.48 o 
   5   8   3      452.21      465.81     34.51 o 
   6   8   3      432.82      377.92     33.83 o 
   7   8   3      299.03      251.98     35.66 o 
   8   8   3       47.72       15.91     32.75 o 
   9   8   3      122.01      162.13     64.02 o 
 -11   9   3      360.24      194.84     83.50 o 
 -10   9   3      231.56      204.94     73.88 o 
  -9   9   3      884.72      806.30     61.22 o 
  -8   9   3     1021.89      980.19     76.65 o 
  -7   9   3      484.96      513.01     38.35 o 
  -6   9   3      920.83      850.14     90.09 o 
  -5   9   3     8035.09     8145.30    176.70 o 
  -4   9   3     2325.80     2350.76     40.09 o 
  -3   9   3     4560.21     4396.53     49.16 o 
  -2   9   3     8362.22     8424.28     77.68 o 
  -1   9   3     5396.05     5327.15     59.68 o 
   0   9   3      789.78      804.61     41.98 o 
   1   9   3     7801.86     7839.78    149.55 o 
   2   9   3     4282.94     4333.50     69.53 o 
   3   9   3     3700.17     3676.73     66.54 o 
   4   9   3     1602.29     1775.63     54.57 o 
   5   9   3     2372.19     2353.96     68.30 o 
   6   9   3      706.97      675.64     49.18 o 
   7   9   3     1308.52     1359.79     69.07 o 
   8   9   3      438.44      338.82     56.34 o 
   9   9   3      304.56      302.20     58.04 o 
 -11  10   3       32.38       77.24     68.19 o 
 -10  10   3       20.97        9.84     44.92 o 
  -9  10   3       57.80       50.88     29.98 o 
  -8  10   3       56.98       29.82     35.07 o 
  -7  10   3       73.13       49.64     30.09 o 
  -6  10   3       15.22       42.99     21.98 o 
  -5  10   3      482.79      465.58     26.38 o 
  -4  10   3     1133.47     1111.21     33.07 o 
  -3  10   3      157.26      134.85     14.57 o 
  -2  10   3       62.14       51.26      9.58 o 
  -1  10   3       68.51       73.42     10.39 o 
   0  10   3       21.86       23.30     12.88 o 
   1  10   3      606.64      674.87     35.82 o 
   2  10   3      232.57      181.00     23.60 o 
   3  10   3      720.59      720.51     31.45 o 
   4  10   3      128.15      130.64     24.86 o 
   5  10   3        6.08       -2.64     24.10 o 
   6  10   3       78.16       61.58     26.73 o 
   7  10   3       27.09       -8.24     23.32 o 
   8  10   3       39.79       98.11     53.58 o 
   9  10   3       36.43       43.68     39.11 o 
 -10  11   3      159.26       79.33     66.11 o 
  -9  11   3      213.23      215.38     39.65 o 
  -8  11   3       58.81       33.42     41.45 o 
  -7  11   3     1708.72     1688.79    103.73 o 
  -6  11   3     1093.08     1131.64     79.43 o 
  -5  11   3     1216.53     1313.33     43.49 o 
  -4  11   3     3233.19     3267.70     75.85 o 
  -3  11   3     4907.79     4789.29     68.41 o 
  -2  11   3      400.17      408.48     18.00 o 
  -1  11   3     3885.61     3713.69     54.91 o 
   0  11   3     3148.24     2842.57     75.41 o 
   1  11   3     4874.22     4916.29     92.79 o 
   2  11   3     1330.54     1288.10     47.93 o 
   3  11   3     3499.17     3456.54     67.84 o 
   4  11   3     1940.67     1862.11     61.28 o 
   5  11   3     2601.87     2668.80     84.41 o 
   6  11   3     1691.34     1831.90     74.49 o 
   7  11   3      841.77      883.54     80.18 o 
   8  11   3       43.79       27.83     45.93 o 
   9  11   3      230.02      161.33     51.70 o 
 -10  12   3        3.06       20.18     63.32 o 
  -9  12   3       17.01       21.70     74.11 o 
  -8  12   3        3.30       43.15     42.45 o 
  -7  12   3       69.12       16.10     40.08 o 
  -6  12   3      365.50      410.78     48.56 o 
  -5  12   3        0.10        2.74     15.10 o 
  -4  12   3      500.52      466.13     27.54 o 
  -3  12   3       70.80       83.07     15.47 o 
  -2  12   3       35.65       37.89     10.86 o 
  -1  12   3      754.45      804.76     30.29 o 
   0  12   3      102.71       86.28     15.98 o 
   1  12   3       55.78       85.70     20.61 o 
   2  12   3      104.73      133.77     14.77 o 
   3  12   3       64.71       49.21     17.92 o 
   4  12   3        1.36       18.38     16.27 o 
   5  12   3       22.50       35.84     25.98 o 
   6  12   3      286.78      250.83     54.37 o 
   7  12   3       65.83        0.59     33.29 o 
   8  12   3       19.90       45.87     36.05 o 
   9  12   3       11.52      -13.88     39.22 o 
 -10  13   3      457.33      624.87    117.60 o 
  -9  13   3       37.00        4.27     50.80 o 
  -8  13   3      431.53      280.19     62.30 o 
  -7  13   3        1.74      -23.64     38.71 o 
  -6  13   3     2765.56     3017.39    134.41 o 
  -5  13   3       24.83       22.12     16.07 o 
  -4  13   3     2023.64     1922.18     50.95 o 
  -3  13   3      574.21      578.67     32.97 o 
  -2  13   3     1244.14     1299.20     28.72 o 
  -1  13   3      109.04       97.22     16.31 o 
   0  13   3     9670.94     9718.79    110.40 o 
   1  13   3      778.48      695.96     38.30 o 
   2  13   3     3621.79     3688.55     71.96 o 
   3  13   3        3.86        2.01     17.64 o 
   4  13   3      557.64      661.00     46.41 o 
   5  13   3      320.19      298.67     48.75 o 
   6  13   3     1753.69     1809.87     79.01 o 
   7  13   3       24.12       13.92     43.84 o 
   8  13   3      421.51      412.42    159.00 o 
 -10  14   3        3.08       13.22     64.02 o 
  -9  14   3       13.23      -52.29     87.33 o 
  -8  14   3       32.65      -47.36     76.89 o 
  -7  14   3       26.40       -3.80     37.52 o 
  -6  14   3       23.77       65.86     44.64 o 
  -5  14   3       27.52       39.42     32.11 o 
  -4  14   3       67.87       89.75     20.04 o 
  -3  14   3       46.71       36.92     18.38 o 
  -2  14   3        2.91        7.06     10.79 o 
  -1  14   3        7.16       13.48     14.26 o 
   0  14   3       75.92      104.57     18.37 o 
   1  14   3      202.83      198.54     40.48 o 
   2  14   3     1020.34      973.45     46.33 o 
   3  14   3        6.12        2.12     17.50 o 
   4  14   3        1.34      -34.10     34.10 o 
   5  14   3      120.64      157.94     38.62 o 
   6  14   3        0.42      -10.66     52.54 o 
   7  14   3       38.42       72.26     41.75 o 
   8  14   3       31.04      -32.53     42.79 o 
  -9  15   3      502.23      412.64     99.51 o 
  -8  15   3        0.01       -7.23     42.03 o 
  -7  15   3      686.57      563.58     88.72 o 
  -6  15   3       30.93      -12.96     52.54 o 
  -5  15   3     3327.17     3455.31    119.64 o 
  -4  15   3        9.22       -5.41     18.92 o 
  -3  15   3     2148.48     2271.66     70.03 o 
  -2  15   3        1.29        7.50     11.43 o 
  -1  15   3     4559.64     4573.68     69.07 o 
   0  15   3      129.73      159.85     21.39 o 
   1  15   3     3897.31     3770.47    107.57 o 
   2  15   3        6.64        6.15     21.73 o 
   3  15   3     1775.84     1842.60    144.04 o 
   4  15   3       56.16       19.48     43.14 o 
   5  15   3     1243.98     1381.95    127.34 o 
   7  15   3      551.18      418.20     95.33 o 
   8  15   3       10.27      -10.02     38.79 o 
  -9  16   3        0.48        4.18     58.45 o 
  -8  16   3       73.88       27.67     47.87 o 
  -7  16   3        6.14       33.60     67.50 o 
  -6  16   3       15.09       15.52    163.18 o 
  -5  16   3        0.08      -18.52     28.08 o 
  -4  16   3      573.48      575.51     40.16 o 
  -3  16   3      458.98      486.41     45.50 o 
  -2  16   3       15.59        6.43     11.99 o 
  -1  16   3       68.52       60.42     14.16 o 
   0  16   3      319.08      309.88     27.96 o 
   1  16   3      234.82      263.97     32.21 o 
   2  16   3        2.08        2.09     43.14 o 
   3  16   3      442.34      288.78     69.58 o 
   4  16   3       81.00      132.21     56.36 o 
   5  16   3        1.56      -20.18     43.84 o 
   6  16   3       43.47       19.48     48.71 o 
   7  16   3       91.98       71.67     66.80 o 
  -8  17   3      897.42      883.29    126.99 o 
  -7  17   3       62.56      -77.83    143.00 o 
  -6  17   3      705.24      666.62    104.38 o 
  -5  17   3      164.20      167.22     51.14 o 
  -4  17   3     1202.16     1253.77     85.28 o 
  -3  17   3      127.97      141.02     30.90 o 
  -2  17   3     2422.05     2535.63     77.93 o 
  -1  17   3       56.64       61.12     15.92 o 
   0  17   3     1901.17     1855.03     45.98 o 
   1  17   3      300.07      194.78     32.11 o 
   2  17   3      754.51      819.01    104.38 o 
   3  17   3       79.23       47.32     52.19 o 
   4  17   3     1436.34     1330.15     94.78 o 
   5  17   3      197.31      224.27     67.50 o 
   6  17   3      148.76       61.93     63.32 o 
   7  17   3       57.53       52.88     62.63 o 
  -8  18   3        2.25      190.66     75.85 o 
  -7  18   3       15.00       11.83     53.58 o 
  -6  18   3        5.56        4.36     32.09 o 
  -5  18   3        1.73       -7.28     35.84 o 
  -4  18   3      183.71      104.87     86.63 o 
  -3  18   3        0.17       -2.18     22.10 o 
  -2  18   3       32.76       36.69     22.86 o 
  -1  18   3       19.87       18.67     21.40 o 
   0  18   3       50.95       56.93     34.01 o 
   1  18   3       15.09      -11.83     29.23 o 
   2  18   3       20.43        3.88     29.61 o 
   3  18   3      118.61       72.37     39.86 o 
   4  18   3      181.82       99.91     41.89 o 
   5  18   3       60.02       89.07     59.15 o 
   6  18   3        1.56      -41.75     41.75 o 
   7  18   3        0.02        1.39     57.06 o 
  -7  19   3      300.09      404.98     95.33 o 
  -6  19   3      134.76      102.99     64.02 o 
  -5  19   3      240.70      211.06     47.16 o 
  -4  19   3      188.08      191.81     47.67 o 
  -3  19   3      641.02      622.05     68.00 o 
  -2  19   3      785.91      778.32     62.57 o 
  -1  19   3      592.57      673.51     79.53 o 
   0  19   3       10.38       -0.35     35.18 o 
   1  19   3      511.65      469.00     68.19 o 
   2  19   3      467.64      546.16     61.85 o 
   3  19   3     1057.74     1025.40     84.12 o 
   4  19   3      367.99      552.93     67.90 o 
   5  19   3      278.51      240.76     75.85 o 
   6  19   3      114.76       13.92     52.88 o 
  -7  20   3        5.61      -16.00     58.45 o 
  -6  20   3       27.27       -2.09     47.32 o 
  -5  20   3        8.31       -6.26     43.84 o 
  -4  20   3        2.52        4.18     42.45 o 
  -3  20   3      193.03      209.29     47.16 o 
  -2  20   3        0.27        4.14     26.36 o 
  -1  20   3       17.43       14.00     39.10 o 
   0  20   3        0.26       22.96     36.59 o 
   1  20   3        0.11        1.87     25.71 o 
   2  20   3       24.45      -16.25     32.30 o 
   3  20   3       45.07       34.43     36.27 o 
   4  20   3       11.36       -3.60     36.45 o 
   5  20   3       66.66        7.65     57.76 o 
  -6  21   3      106.40       89.76     59.84 o 
  -5  21   3      246.21      260.25     74.46 o 
  -4  21   3       30.12        7.16     46.27 o 
  -3  21   3      982.28      927.68     82.09 o 
  -2  21   3      322.99      193.76    124.56 o 
  -1  21   3      267.89      232.49     54.36 o 
   0  21   3      199.30      120.33     45.85 o 
   1  21   3      531.40      480.68     66.64 o 
   2  21   3      115.91       66.26     39.12 o 
   3  21   3      977.69     1113.41     91.27 o 
   4  21   3      135.27      149.61     64.02 o 
   5  21   3      304.35      324.96     90.46 o 
  -5  22   3       53.15       63.32     59.84 o 
  -4  22   3        6.17       46.34     41.96 o 
  -3  22   3       13.16        7.01     38.56 o 
  -2  22   3        4.21      -26.44     59.84 o 
  -1  22   3      360.38      408.46     94.64 o 
   0  22   3       32.09       -0.91     38.45 o 
   1  22   3       23.33       31.85     41.68 o 
   2  22   3       44.68      -11.13     58.45 o 
   3  22   3        7.46        9.41     37.95 o 
   4  22   3       34.53      173.96     68.19 o 
  -4  23   3      340.42      482.67     69.53 o 
  -3  23   3        7.48       40.36     70.28 o 
  -2  23   3      402.64      336.09     99.51 o 
  -1  23   3        5.02       66.80     70.28 o 
   0  23   3      421.29      388.02     66.17 o 
   1  23   3       50.24       78.47     49.93 o 
   2  23   3      306.21      378.11     68.68 o 
  -3  24   3        0.93      -44.53     70.28 o 
  -2  24   3       14.61       12.53     70.98 o 
  -1  24   3        2.40      -50.10     59.15 o 
   0  24   3        0.13        9.05     64.71 o 
   1  24   3       32.60       50.25     65.41 o 
 -12   0   4      133.77      116.42     47.67 o 
 -10   0   4      236.90      208.63     56.29 o 
  -8   0   4      349.41      311.53     41.94 o 
  -6   0   4     6847.85     6706.08    100.87 o 
  -4   0   4     2425.89     2604.84     65.67 o 
  -2   0   4     5756.13     5998.30     70.88 o 
   0   0   4     7891.82     8274.86    115.90 o 
   2   0   4     1544.40     1589.31     80.02 o 
   4   0   4      245.90      208.06     42.45 o 
   6   0   4      130.61       91.85     43.84 o 
   8   0   4       15.84       68.00     30.19 o 
  10   0   4       36.70       86.00     36.89 o 
 -12   1   4      115.50      139.34     33.85 o 
 -11   1   4      257.40      231.80     33.75 o 
 -10   1   4     1014.91     1034.56     54.85 o 
  -9   1   4      119.33      146.43     21.59 o 
  -8   1   4      704.26      772.10     39.18 o 
  -7   1   4     1253.81     1275.24     31.81 o 
  -6   1   4     3226.37     3050.36     44.61 o 
  -5   1   4     1620.13     1516.28     30.13 o 
  -4   1   4     7817.71     7375.32     87.53 o 
  -3   1   4     3090.01     3040.07     40.95 o 
  -2   1   4      115.51       79.92      5.91 o 
  -1   1   4     5584.35     5703.56     44.34 o 
   0   1   4    20290.87    20505.51    181.16 o 
   1   1   4    11333.82    11568.00    193.12 o 
   2   1   4    15086.04    15789.66    301.65 o 
   3   1   4     3869.04     3660.03     95.95 o 
   4   1   4      764.79      692.84     57.41 o 
   5   1   4     1273.41     1203.71     62.47 o 
   6   1   4     3843.30     3978.80    265.47 o 
   7   1   4      882.77      861.29     55.76 o 
   8   1   4      642.57      684.06     84.57 o 
   9   1   4      429.63      378.13     97.98 o 
  10   1   4      138.38      157.48     48.87 o 
 -12   2   4       25.96       58.73     28.64 o 
 -11   2   4      162.87      174.19     31.08 o 
 -10   2   4       35.00       42.65     19.12 o 
  -9   2   4       52.01       61.71     19.61 o 
  -8   2   4        0.40        2.24     14.75 o 
  -7   2   4      422.61      448.71     22.02 o 
  -6   2   4      518.77      472.26     22.29 o 
  -5   2   4      615.30      613.44     20.48 o 
  -4   2   4       52.17       43.29      7.99 o 
  -3   2   4     5048.97     5088.43     54.81 o 
  -2   2   4      227.43      235.80      8.32 o 
  -1   2   4     1392.02     1379.29     17.87 o 
   0   2   4     5021.99     5362.77     64.13 o 
   1   2   4      383.99      392.46     28.49 o 
   2   2   4      428.29      490.26     67.15 o 
   3   2   4       61.28       54.50     18.94 o 
   4   2   4      919.60      985.75     56.14 o 
   5   2   4      164.78      166.27     30.95 o 
   6   2   4      180.34      226.72     30.33 o 
   7   2   4      392.67      328.15     38.42 o 
   8   2   4      106.35      103.17     24.20 o 
   9   2   4       14.35       16.27     26.62 o 
  10   2   4       12.61      -22.84     30.61 o 
 -12   3   4       44.81       79.77     34.65 o 
 -11   3   4      349.33      429.25     53.93 o 
 -10   3   4       22.73       -2.73     18.25 o 
  -9   3   4     2194.30     2206.74     61.75 o 
  -8   3   4      204.52      235.79     24.55 o 
  -7   3   4     2241.63     2328.80     43.19 o 
  -6   3   4       36.54       35.56      9.03 o 
  -5   3   4     8726.81     8693.47     90.55 o 
  -4   3   4      166.15      247.30     15.23 o 
  -3   3   4    21175.72    20738.38    164.27 o 
  -2   3   4     2882.81     2687.49     25.47 o 
  -1   3   4    10036.63     9529.78     76.93 o 
   0   3   4      683.84      758.50     19.88 o 
   1   3   4    13938.37    13504.93    156.90 o 
   2   3   4     1587.09     1762.11     60.00 o 
   3   3   4     8145.30     8532.59    169.74 o 
   4   3   4      766.76      745.11     52.88 o 
   5   3   4     4568.13     4448.97    101.30 o 
   6   3   4     1094.44     1137.76     60.97 o 
   7   3   4     2166.88     2315.55     74.12 o 
   8   3   4      258.95      243.58     31.84 o 
   9   3   4      587.47      589.54     55.89 o 
  10   3   4       48.28       -1.11     32.20 o 
 -11   4   4       47.47       59.84     25.39 o 
 -10   4   4        6.51       24.74     19.95 o 
  -9   4   4        4.07        0.44     16.58 o 
  -8   4   4      808.95      834.48     51.34 o 
  -7   4   4       65.67       67.81     14.88 o 
  -6   4   4      205.05      207.23     13.70 o 
  -5   4   4     1189.10     1222.18     30.35 o 
  -4   4   4     5536.33     5663.70     52.68 o 
  -3   4   4     1070.68     1106.21     16.31 o 
  -2   4   4     1000.14     1013.22     17.50 o 
  -1   4   4     3021.29     3039.75     33.74 o 
   0   4   4      593.99      649.56     29.40 o 
   1   4   4     1657.14     1550.08     47.99 o 
   2   4   4     1467.76     1509.59     41.53 o 
   3   4   4       58.77       78.35     17.58 o 
   4   4   4       22.79       26.24     13.06 o 
   5   4   4     1503.72     1551.82     67.09 o 
   6   4   4        2.23       -3.17     15.37 o 
   7   4   4       26.16       46.97     20.16 o 
   8   4   4       90.34       91.42     24.80 o 
   9   4   4        4.50      -38.27     40.36 o 
  10   4   4        0.03       24.43     32.72 o 
 -11   5   4        1.25      -25.04     25.04 o 
 -10   5   4      453.38      477.22     37.52 o 
  -9   5   4        5.22       10.14     19.36 o 
  -8   5   4     1855.70     1983.55     54.15 o 
  -7   5   4      249.61      247.38     21.58 o 
  -6   5   4     4101.65     4241.00     75.59 o 
  -5   5   4      881.02      856.14     21.57 o 
  -4   5   4     3453.55     3185.32     36.41 o 
  -3   5   4     1242.59     1289.25     18.97 o 
  -2   5   4    16704.97    16630.95    113.64 o 
  -1   5   4      437.61      437.32     11.95 o 
   0   5   4     5562.12     5497.70     61.60 o 
   1   5   4      174.10      190.94     17.48 o 
   2   5   4      670.37      415.35     27.02 o 
   3   5   4      512.27      557.62     29.76 o 
   4   5   4     9767.38     9873.66    126.25 o 
   5   5   4        0.00      -13.44     13.44 o 
   6   5   4     1816.79     1847.05     53.44 o 
   7   5   4      153.99      146.57     28.42 o 
   8   5   4     1328.45     1423.55     80.05 o 
   9   5   4       63.81       77.24     54.28 o 
 -11   6   4        0.10        8.80     36.80 o 
 -10   6   4      336.07      365.81     40.12 o 
  -9   6   4      209.23      278.43     29.05 o 
  -8   6   4      948.74      996.57     54.36 o 
  -7   6   4       62.82       97.35     22.92 o 
  -6   6   4       55.56       58.37     12.46 o 
  -5   6   4        0.78       -2.58      8.20 o 
  -4   6   4      637.65      565.43     17.52 o 
  -3   6   4     3496.01     3675.91     58.46 o 
  -2   6   4     4766.10     4764.02     42.93 o 
  -1   6   4       77.00       66.08      8.86 o 
   0   6   4      468.11      472.35     18.54 o 
   1   6   4     1006.54     1015.97     25.47 o 
   2   6   4     2113.15     2365.97     49.78 o 
   3   6   4      161.91      143.97     16.72 o 
   4   6   4      486.31      492.65     28.65 o 
   5   6   4       13.94       16.12     15.32 o 
   6   6   4       30.82       12.22     20.59 o 
   7   6   4      231.45      196.62     28.29 o 
   8   6   4       41.55       11.65     25.96 o 
   9   6   4       14.11      -20.88     38.27 o 
 -11   7   4      216.46      192.96     57.41 o 
 -10   7   4        0.35      -12.15     24.10 o 
  -9   7   4     1746.25     1747.47     63.09 o 
  -8   7   4      547.58      557.71     38.03 o 
  -7   7   4     3716.88     3697.82     77.12 o 
  -6   7   4     1193.25     1245.97     42.66 o 
  -5   7   4     3645.16     3614.80     53.15 o 
  -4   7   4      189.77      162.30     12.41 o 
  -3   7   4    11352.51    11699.80     96.49 o 
  -2   7   4      878.28      749.38     18.10 o 
  -1   7   4    12111.45    12226.18    101.09 o 
   0   7   4      615.82      579.26     18.84 o 
   1   7   4     3095.61     3218.06     47.81 o 
   2   7   4     6080.21     6431.18     96.18 o 
   3   7   4    11537.04    11907.49    142.28 o 
   4   7   4      786.42      836.24     72.00 o 
   5   7   4      967.24     1069.49     43.95 o 
   6   7   4        7.45        5.47     17.28 o 
   7   7   4      791.29      795.49     48.61 o 
   8   7   4       32.39       -2.90     29.23 o 
   9   7   4      478.49      668.01    109.94 o 
 -11   8   4       20.44       17.40     60.54 o 
 -10   8   4        1.19      -10.31     24.47 o 
  -9   8   4      474.65      511.70     49.73 o 
  -8   8   4      132.06      103.89     22.36 o 
  -7   8   4      175.84      212.34     22.24 o 
  -6   8   4     1066.16     1095.23     38.86 o 
  -5   8   4     1029.01     1005.81     47.84 o 
  -4   8   4       55.17       65.73     10.10 o 
  -3   8   4      653.01      598.45     19.02 o 
  -2   8   4     3674.99     3789.39     41.43 o 
  -1   8   4      588.19      633.11     17.30 o 
   0   8   4      284.26      367.24     16.30 o 
   1   8   4     3356.48     3397.42     51.57 o 
   2   8   4      839.48      860.23     31.35 o 
   3   8   4     1395.13     1411.77     41.83 o 
   4   8   4      149.70      169.18     21.23 o 
   5   8   4      162.25      153.57     23.47 o 
   6   8   4        0.18      -16.14     16.14 o 
   7   8   4      183.66      180.40     33.33 o 
   8   8   4       29.42       67.50     50.10 o 
   9   8   4       16.41      -25.75     47.32 o 
 -11   9   4       79.56      -15.31     54.28 o 
 -10   9   4      165.41      162.24     55.59 o 
  -9   9   4      220.31      204.00     45.62 o 
  -8   9   4      412.38      446.99     43.26 o 
  -7   9   4     3177.91     3141.45     77.44 o 
  -6   9   4     4950.39     4952.14     98.76 o 
  -5   9   4      609.06      632.16     32.38 o 
  -4   9   4     5543.83     5317.80     58.47 o 
  -3   9   4     4498.03     4351.89     51.90 o 
  -2   9   4     4161.47     4233.17     46.45 o 
  -1   9   4     7703.69     7538.90     77.18 o 
   0   9   4     3132.17     3044.02     48.36 o 
   1   9   4     2311.24     2353.88     47.59 o 
   2   9   4     3878.09     3991.72     61.57 o 
   3   9   4     3215.08     3191.31     64.03 o 
   4   9   4     2376.50     2520.14     59.45 o 
   5   9   4     1518.48     1616.18     56.46 o 
   6   9   4     1209.52     1360.11    105.07 o 
   7   9   4       17.83        4.09     24.77 o 
   8   9   4      612.57      683.32    101.59 o 
   9   9   4      206.52       87.68     61.93 o 
 -11  10   4      119.15       50.80     67.50 o 
 -10  10   4      114.03       46.56     78.98 o 
  -9  10   4        1.56        3.83     26.37 o 
  -8  10   4      334.63      333.00     55.69 o 
  -7  10   4       16.15       52.86     23.00 o 
  -6  10   4      391.90      411.81     45.16 o 
  -5  10   4      268.50      316.32     22.93 o 
  -4  10   4      455.94      465.98     18.59 o 
  -3  10   4      296.74      312.35     20.08 o 
  -2  10   4      575.65      560.09     18.12 o 
  -1  10   4      871.89      864.95     26.60 o 
   0  10   4      810.13      755.02     39.63 o 
   1  10   4      667.80      608.43     32.12 o 
   2  10   4       99.45      113.08     17.05 o 
   3  10   4      644.11      601.01     43.00 o 
   4  10   4      224.00      167.72     26.73 o 
   5  10   4       10.84        3.41     31.83 o 
   6  10   4       73.66       91.35     29.17 o 
   7  10   4      126.75      116.79     36.63 o 
   8  10   4       15.79      107.16     56.36 o 
   9  10   4       71.42       74.46     61.93 o 
 -10  11   4      295.47      347.92     96.03 o 
  -9  11   4      342.99      286.37     63.86 o 
  -8  11   4      168.52      149.52     32.74 o 
  -7  11   4      703.02      646.62     57.53 o 
  -6  11   4     1064.85     1057.67     74.96 o 
  -5  11   4     2281.85     2321.24     44.56 o 
  -4  11   4     2496.92     2445.33     39.02 o 
  -3  11   4      756.07      716.29     26.90 o 
  -2  11   4     2768.52     2691.81     37.51 o 
  -1  11   4      483.72      539.48     23.47 o 
   0  11   4     3723.91     3634.07     76.23 o 
   1  11   4     2627.11     2549.97     64.73 o 
   2  11   4     2034.52     2009.43     49.98 o 
   3  11   4     2273.41     2191.28     59.95 o 
   4  11   4      896.31     1006.95     51.19 o 
   5  11   4      431.08      417.39     42.20 o 
   6  11   4     1089.08     1043.08     64.32 o 
   7  11   4      301.89      526.06     89.76 o 
   8  11   4      415.28      515.62     94.64 o 
   9  11   4      112.60      108.55     64.71 o 
 -10  12   4        8.73      -50.10     56.36 o 
  -9  12   4        3.45      -64.84    108.55 o 
  -8  12   4       36.35       49.72     77.24 o 
  -7  12   4      641.62      477.91     97.42 o 
  -6  12   4       50.40       21.67     28.31 o 
  -5  12   4      147.27      135.95     22.90 o 
  -4  12   4      119.34      128.32     19.66 o 
  -3  12   4      178.77      193.54     15.91 o 
  -2  12   4       26.05       20.10     10.94 o 
  -1  12   4     1287.03     1234.52     38.55 o 
   0  12   4      135.92      134.59     20.79 o 
   1  12   4     1898.92     1970.64     60.74 o 
   2  12   4       43.52       31.86     20.24 o 
   3  12   4      267.79      282.42     37.29 o 
   4  12   4        5.06      -27.83     27.83 o 
   5  12   4      226.37      246.32     37.92 o 
   6  12   4       77.61       89.72     35.05 o 
   7  12   4      171.34      237.28     66.80 o 
   8  12   4       43.16      -23.66     43.14 o 
 -10  13   4       66.29       44.53     64.02 o 
  -9  13   4      466.50      395.94    126.99 o 
  -8  13   4       14.75       62.78     45.81 o 
  -7  13   4      232.08      190.87     96.72 o 
  -6  13   4      282.69      333.78     60.19 o 
  -5  13   4     2137.34     2241.47     92.80 o 
  -4  13   4       33.45       20.67     16.42 o 
  -3  13   4     2073.81     2314.98     43.38 o 
  -2  13   4      126.17      133.84     17.46 o 
  -1  13   4     4706.75     4649.77     70.82 o 
   0  13   4      104.71      111.09     21.33 o 
   1  13   4     5290.95     5239.13    163.71 o 
   2  13   4        6.89       -6.21     17.74 o 
   3  13   4     1240.63     1273.86     48.63 o 
   4  13   4      157.69      197.59     40.02 o 
   5  13   4     1711.91     1623.30     84.30 o 
   6  13   4       23.73       32.36     50.45 o 
   7  13   4      941.45      950.53    118.29 o 
   8  13   4        5.29       52.19     53.58 o 
 -10  14   4       89.65      102.29     77.24 o 
  -9  14   4       46.49       -9.93     50.45 o 
  -8  14   4       43.49       16.75     45.05 o 
  -7  14   4       23.51      -45.24     89.07 o 
  -6  14   4      196.07      153.10     49.73 o 
  -5  14   4      661.70      624.51     53.92 o 
  -4  14   4      465.82      479.34     30.85 o 
  -3  14   4        2.41       -9.13     15.50 o 
  -2  14   4       58.04       62.14     15.87 o 
  -1  14   4      292.98      285.24     22.77 o 
   0  14   4      322.32      324.16     27.77 o 
   1  14   4        1.41        7.22     13.38 o 
   2  14   4       73.35       63.95     20.87 o 
   3  14   4      348.05      330.18     48.24 o 
   4  14   4      156.09      108.98     34.43 o 
   5  14   4      275.91      158.71     39.61 o 
   6  14   4       28.69       58.12     36.46 o 
   7  14   4        0.12        9.05     50.10 o 
   8  14   4        1.03       36.77     66.11 o 
  -9  15   4       32.50       29.92     56.36 o 
  -8  15   4      305.60      263.65     99.85 o 
  -7  15   4       27.48       58.20     49.06 o 
  -6  15   4     1002.88     1049.29    164.22 o 
  -5  15   4      173.99      123.05     36.92 o 
  -4  15   4     2167.47     2306.51     77.65 o 
  -3  15   4       46.72       13.33     16.66 o 
  -2  15   4     1559.40     1523.27     41.90 o 
  -1  15   4      234.21      211.41     21.22 o 
   0  15   4     5292.43     5280.27    123.08 o 
   1  15   4     1144.53     1124.24     57.08 o 
   2  15   4     3917.52     4042.48    172.45 o 
   3  15   4        4.68       69.58     47.32 o 
   4  15   4      737.19      843.37    103.68 o 
   5  15   4        2.73      -38.27     38.27 o 
   6  15   4      921.69      897.64    113.42 o 
   7  15   4       59.89       66.80     57.06 o 
  -9  16   4       13.77       38.97     64.71 o 
  -8  16   4        1.56      -22.23     58.10 o 
  -7  16   4        6.38      -62.36     89.07 o 
  -6  16   4      203.20      196.59     42.63 o 
  -5  16   4      201.18      195.03     42.24 o 
  -4  16   4       12.91       21.39     24.58 o 
  -3  16   4     1001.27     1038.64     42.40 o 
  -2  16   4      852.15      819.96     36.67 o 
  -1  16   4       66.93       45.86     17.35 o 
   0  16   4       12.44        9.73     26.90 o 
   1  16   4       13.64       -3.96     24.55 o 
   2  16   4       74.13       70.28     50.80 o 
   3  16   4      349.09      308.96     75.85 o 
   4  16   4      188.70      247.03     70.28 o 
   5  16   4       58.39      -11.13     46.62 o 
   7  16   4       27.07       20.18     61.23 o 
  -8  17   4       52.54       77.93     65.41 o 
  -7  17   4      482.40      322.88    152.04 o 
  -6  17   4        0.97      -10.44     28.08 o 
  -5  17   4      542.07      571.20    117.95 o 
  -4  17   4      369.07      383.35     51.66 o 
  -3  17   4     2762.97     2837.70     76.74 o 
  -2  17   4       74.00       86.27     21.30 o 
  -1  17   4     2874.03     3012.83     73.25 o 
   0  17   4      205.35      244.71     34.65 o 
   1  17   4      968.80      911.06     71.63 o 
   2  17   4       11.64        9.05     44.53 o 
   3  17   4     1588.13     1585.14    142.65 o 
   4  17   4       20.79      -42.45     42.45 o 
   5  17   4      800.39      966.53    120.38 o 
   7  17   4      403.06      416.12    105.07 o 
  -8  18   4        5.96        8.35     60.54 o 
  -7  18   4       18.52       11.13     56.36 o 
  -6  18   4        5.18       34.90     32.65 o 
  -5  18   4       40.03       53.11     34.92 o 
  -4  18   4      114.32      111.62     38.23 o 
  -3  18   4      114.57      183.85     38.91 o 
  -2  18   4      286.06      253.58     32.66 o 
  -1  18   4      320.49      358.73     30.35 o 
   0  18   4      340.94      318.66     38.46 o 
   1  18   4      441.49      420.50     88.37 o 
   2  18   4      120.84       35.49     50.80 o 
   3  18   4      186.68      275.55     75.15 o 
   4  18   4       12.89        0.00     52.19 o 
   5  18   4       71.59       74.02     43.84 o 
   6  18   4       12.24       28.53     54.28 o 
  -7  19   4      133.38      119.69     70.28 o 
  -6  19   4      112.68      127.10     94.64 o 
  -5  19   4      344.75      250.73     49.43 o 
  -4  19   4       56.27       77.39     50.10 o 
  -3  19   4      780.89      823.38    133.06 o 
  -2  19   4      854.93      872.08     60.28 o 
  -1  19   4      316.96      378.13     43.98 o 
   0  19   4      661.35      667.59     52.50 o 
   1  19   4      155.59      133.98     49.75 o 
   2  19   4      367.84      384.71     90.46 o 
   3  19   4      281.70      268.05     51.41 o 
   4  19   4      557.37      594.30     91.16 o 
   5  19   4      196.31      185.79     75.85 o 
   6  19   4      106.16      131.51     72.37 o 
  -7  20   4       31.17      166.31     76.54 o 
  -6  20   4       27.70      -22.27     47.32 o 
  -5  20   4        3.54      -29.23     42.45 o 
  -4  20   4       14.37        4.03     34.92 o 
  -3  20   4       16.31       -5.26     43.49 o 
  -2  20   4      272.72      278.57     50.91 o 
  -1  20   4       27.10       29.44     43.49 o 
   0  20   4       19.86      -29.47     29.47 o 
   1  20   4        3.75        3.97     72.37 o 
   2  20   4      134.58      138.02     86.63 o 
   3  20   4       61.25       52.66     39.45 o 
   4  20   4       10.20        9.67     39.72 o 
   5  20   4       17.42        4.18     58.45 o 
  -6  21   4      348.95      456.47     96.03 o 
  -5  21   4       79.61       55.67     59.84 o 
  -4  21   4      114.45       94.28     42.19 o 
  -3  21   4      266.17      243.89     52.16 o 
  -2  21   4      382.40      464.33     75.50 o 
  -1  21   4       86.00      129.43     68.19 o 
   0  21   4      447.87      446.80     65.88 o 
   1  21   4      140.05      135.75     50.01 o 
   2  21   4      605.33      584.28     68.84 o 
   3  21   4      146.53      121.43     47.67 o 
   4  21   4      392.07      340.96     86.98 o 
  -5  22   4       71.60      107.02     49.44 o 
  -4  22   4       26.69        3.30     69.24 o 
  -3  22   4       39.75       42.61     67.84 o 
  -2  22   4       24.92      -47.32     57.76 o 
  -1  22   4        5.73       29.92     60.54 o 
   0  22   4        9.62        2.61     40.70 o 
   1  22   4       67.82       52.68    102.29 o 
   2  22   4       14.38        0.70     62.63 o 
   3  22   4       53.06       39.49     39.77 o 
  -4  23   4       86.42      110.76     51.14 o 
  -3  23   4      500.13      574.07    115.51 o 
  -2  23   4        0.27       -9.74     62.63 o 
  -1  23   4      423.85      492.66    103.68 o 
   0  23   4      111.36       20.88     61.93 o 
   1  23   4      348.09      322.73     65.03 o 
   2  23   4      130.39       47.32     66.80 o 
  -2  24   4       53.32      107.16     80.72 o 
  -1  24   4       27.91       44.53     66.80 o 
   0  24   4       57.10       20.18     66.80 o 
 -11   0   5      699.33      751.16     74.62 o 
  -9   0   5      552.50      578.44     55.32 o 
  -7   0   5      761.43      714.75     35.55 o 
  -5   0   5     8643.87     8415.19    203.19 o 
  -3   0   5     5444.72     5501.85     76.93 o 
  -1   0   5    12019.29    11975.39    114.65 o 
   1   0   5    14836.25    15157.61    352.10 o 
   3   0   5     2510.17     2635.86    118.29 o 
   5   0   5     5983.77     6082.39    215.71 o 
   7   0   5     1300.03     1219.12    116.90 o 
   9   0   5      308.26      448.82     88.37 o 
 -12   1   5       31.82      107.16     30.93 o 
 -11   1   5      120.83       97.47     27.14 o 
 -10   1   5        7.25       -6.80     16.60 o 
  -9   1   5      659.20      668.74     37.13 o 
  -8   1   5      156.57      139.72     19.66 o 
  -7   1   5      831.79      843.15     26.19 o 
  -6   1   5      574.29      585.38     20.02 o 
  -5   1   5     3696.03     3647.95     75.12 o 
  -4   1   5     1074.14     1090.73     22.55 o 
  -3   1   5     2794.94     2805.69     33.82 o 
  -2   1   5       12.81       23.91      5.16 o 
  -1   1   5     2631.68     2644.44     27.43 o 
   0   1   5     1409.47     1421.27     32.19 o 
   1   1   5     8493.59     8800.06    161.87 o 
   2   1   5     1936.15     2134.22     70.10 o 
   3   1   5     2612.59     2669.17    109.94 o 
   4   1   5      164.19       71.71     25.16 o 
   5   1   5      936.77      982.01     65.93 o 
   6   1   5      466.70      447.69     49.36 o 
   7   1   5      434.79      479.83     78.63 o 
   8   1   5      695.34      656.03     54.72 o 
   9   1   5       79.75      126.41     42.60 o 
 -12   2   5      292.26      367.60     41.67 o 
 -11   2   5       57.02       85.98     26.80 o 
 -10   2   5      665.60      671.83     40.29 o 
  -9   2   5        0.92       -0.05     15.00 o 
  -8   2   5      709.27      672.41     37.03 o 
  -7   2   5      157.27      153.83     14.74 o 
  -6   2   5     3476.10     3514.66     57.66 o 
  -5   2   5     1250.55     1223.32     29.10 o 
  -4   2   5     8584.28     8870.31     94.14 o 
  -3   2   5      485.98      484.97     20.05 o 
  -2   2   5      160.92      109.37      7.49 o 
  -1   2   5     2330.56     2391.17     27.56 o 
   0   2   5    11566.55    11650.78    125.32 o 
   1   2   5     1517.53     1374.62     51.91 o 
   2   2   5     3138.43     3079.61    105.07 o 
   3   2   5       21.73       29.19     17.69 o 
   4   2   5     3041.36     3126.33    101.59 o 
   5   2   5       54.50       60.54     26.52 o 
   6   2   5     1843.85     1788.72     82.88 o 
   7   2   5      224.47      210.45     75.85 o 
   8   2   5      152.73      213.46     31.24 o 
   9   2   5        0.23       -4.31     30.68 o 
 -12   3   5       79.19      108.18     36.36 o 
 -11   3   5       58.85       99.20     27.13 o 
 -10   3   5      794.86      774.10     44.60 o 
  -9   3   5      171.48      176.79     24.66 o 
  -8   3   5      489.07      473.72     31.90 o 
  -7   3   5      979.55     1002.20     35.04 o 
  -6   3   5      817.64      800.43     24.20 o 
  -5   3   5        7.63       12.08     10.23 o 
  -4   3   5     8644.49     8627.56     98.89 o 
  -3   3   5      728.13      677.60     16.82 o 
  -2   3   5    19245.20    19530.71    145.81 o 
  -1   3   5     3034.89     2986.63     31.75 o 
   0   3   5     7731.27     7854.27    106.43 o 
   1   3   5     1288.35     1302.44     44.49 o 
   2   3   5     4868.90     4662.46     91.92 o 
   3   3   5       14.56        4.48     17.39 o 
   4   3   5     1932.13     1823.14     75.77 o 
   5   3   5     1070.31     1045.15     68.63 o 
   6   3   5     2844.01     2819.98     81.54 o 
   7   3   5        6.43       -1.81     17.45 o 
   8   3   5      804.73      789.42     61.67 o 
   9   3   5      160.69      130.12     59.84 o 
 -12   4   5       62.74       41.05     53.58 o 
 -11   4   5       62.87       57.59     24.88 o 
 -10   4   5      196.15      210.91     27.58 o 
  -9   4   5     1501.88     1574.75     68.27 o 
  -8   4   5      293.16      295.12     30.00 o 
  -7   4   5     2460.85     2472.25     46.72 o 
  -6   4   5     1972.37     1999.11     33.62 o 
  -5   4   5      332.20      343.11     13.43 o 
  -4   4   5        4.68       16.34      8.30 o 
  -3   4   5     1482.79     1356.57     20.44 o 
  -2   4   5     5311.25     5406.49     49.73 o 
  -1   4   5     1822.37     1664.46     35.21 o 
   0   4   5     1472.05     1299.13     36.38 o 
   1   4   5     3349.43     3477.09     73.21 o 
   2   4   5      856.87      847.73     29.81 o 
   3   4   5     2845.74     2843.76     77.29 o 
   4   4   5     1173.35     1146.45     44.16 o 
   5   4   5       29.71       49.48     16.48 o 
   6   4   5      161.00      163.08     26.29 o 
   7   4   5      244.62      248.20     30.50 o 
   8   4   5       15.78       19.49     24.71 o 
   9   4   5      142.87      160.74     63.32 o 
 -11   5   5      132.65       87.44     38.60 o 
 -10   5   5        0.06       28.62     21.87 o 
  -9   5   5      276.30      332.11     36.26 o 
  -8   5   5      129.21      113.32     24.00 o 
  -7   5   5     2518.12     2558.51     60.16 o 
  -6   5   5      108.69      102.96     13.38 o 
  -5   5   5      980.13      905.01     21.41 o 
  -4   5   5     1402.51     1410.37     27.03 o 
  -3   5   5     6810.42     6456.39     60.64 o 
  -2   5   5     4258.29     4607.44     41.93 o 
  -1   5   5    10519.71    10446.54     84.89 o 
   0   5   5       45.14       44.21     15.57 o 
   1   5   5     1539.22     1578.66     48.52 o 
   2   5   5      166.66      158.65     15.97 o 
   3   5   5     4848.09     4762.92    181.35 o 
   4   5   5        2.15        7.84     13.45 o 
   5   5   5     2092.94     2033.72     62.05 o 
   6   5   5       96.82       89.41     25.41 o 
   7   5   5      270.44      318.18     33.31 o 
   8   5   5        4.19      -10.92     23.21 o 
   9   5   5       73.73       84.89     60.54 o 
 -11   6   5       80.13       59.84     59.15 o 
 -10   6   5       48.08       58.96     30.12 o 
  -9   6   5      925.01      870.34     50.17 o 
  -8   6   5      322.90      387.91     42.08 o 
  -7   6   5      681.90      727.16     39.39 o 
  -6   6   5      659.73      666.99     25.88 o 
  -5   6   5     1627.58     1673.35     32.18 o 
  -4   6   5     1442.81     1489.01     33.64 o 
  -3   6   5    16703.85    16834.69    142.15 o 
  -2   6   5     3051.65     2943.64     31.29 o 
  -1   6   5     3802.94     3598.26     42.75 o 
   0   6   5      145.18      104.15      9.76 o 
   1   6   5     3780.44     3595.72     78.74 o 
   2   6   5     1112.38     1066.22     31.26 o 
   3   6   5     5377.56     5229.84     80.09 o 
   4   6   5     2013.34     2099.99     52.05 o 
   5   6   5      729.45      717.19     37.15 o 
   6   6   5      377.46      413.53     34.51 o 
   7   6   5      387.54      366.02     35.55 o 
   8   6   5       94.20       87.52     37.15 o 
   9   6   5      303.82      118.29     63.32 o 
 -11   7   5        5.02        8.35     49.41 o 
 -10   7   5       58.82      111.61     32.70 o 
  -9   7   5      110.60       94.91     24.61 o 
  -8   7   5      170.44      231.82     27.58 o 
  -7   7   5      495.96      526.33     42.68 o 
  -6   7   5     1850.95     1915.93     44.52 o 
  -5   7   5       86.56       94.89     12.36 o 
  -4   7   5     2055.49     2034.32     34.49 o 
  -3   7   5      580.45      627.47     23.61 o 
  -2   7   5     3215.34     2928.19     32.72 o 
  -1   7   5     2676.15     2699.07     57.67 o 
   0   7   5     7235.80     7310.36     75.80 o 
   1   7   5      882.71      955.78     39.84 o 
   2   7   5     6947.36     7242.22    125.39 o 
   3   7   5       88.67       59.67     23.02 o 
   4   7   5     3519.00     3522.38     69.28 o 
   5   7   5       88.49       57.02     18.11 o 
   6   7   5      482.24      498.81     37.72 o 
   7   7   5       12.50       28.45     22.79 o 
   8   7   5      227.79      289.97     51.28 o 
   9   7   5      118.68      103.68     61.23 o 
 -11   8   5       40.86       51.49     66.11 o 
 -10   8   5       63.70       91.48     56.36 o 
  -9   8   5      117.34       68.17     48.55 o 
  -8   8   5     1705.16     1788.42     66.89 o 
  -7   8   5        0.84       -1.39     16.06 o 
  -6   8   5      236.85      229.68     20.85 o 
  -5   8   5      303.93      323.24     18.39 o 
  -4   8   5     2010.82     1969.75     40.43 o 
  -3   8   5      140.22      147.83      9.63 o 
  -2   8   5    13497.36    13694.80    107.51 o 
  -1   8   5       10.83        3.33      7.98 o 
   0   8   5      949.27      876.68     39.68 o 
   1   8   5     2663.75     2667.19     44.66 o 
   2   8   5     2603.45     2503.28     67.23 o 
   3   8   5      183.12      182.37     21.32 o 
   4   8   5     2358.93     2427.94     61.99 o 
   5   8   5      417.34      361.52     32.08 o 
   6   8   5      486.18      485.68     38.39 o 
   7   8   5        9.43      -10.02     21.74 o 
   8   8   5      432.44      368.80     82.81 o 
   9   8   5        4.67       16.00     49.41 o 
 -11   9   5        3.66      -43.14     48.01 o 
 -10   9   5       37.09       68.27     47.67 o 
  -9   9   5      220.63      275.60     59.44 o 
  -8   9   5      729.83      719.43     52.66 o 
  -7   9   5       69.48       88.49     21.08 o 
  -6   9   5     1177.66     1099.47     43.83 o 
  -5   9   5     1050.50     1043.40     49.01 o 
  -4   9   5      374.36      366.36     22.38 o 
  -3   9   5     2441.56     2358.87     40.29 o 
  -2   9   5     2950.42     2948.92     49.35 o 
  -1   9   5     1580.40     1429.75     30.35 o 
   0   9   5     2236.76     2189.02     37.52 o 
   1   9   5     3788.72     3757.77     57.48 o 
   2   9   5      803.19      752.11     43.55 o 
   3   9   5     2777.32     2789.70     73.92 o 
   4   9   5     1724.30     1719.33     51.28 o 
   5   9   5      175.51      181.14     26.83 o 
   6   9   5      231.63      190.65     32.34 o 
   7   9   5      438.83      469.88     75.85 o 
   8   9   5       68.13       38.27     54.28 o 
   9   9   5      138.59       40.36     57.76 o 
 -11  10   5      182.41      125.25     75.85 o 
 -10  10   5        2.33       87.68     68.19 o 
  -9  10   5      727.68      627.68     80.94 o 
  -8  10   5       36.02       26.97     32.02 o 
  -7  10   5     1919.92     1949.32     59.48 o 
  -6  10   5       34.26       10.44     16.69 o 
  -5  10   5     1570.50     1569.71     32.84 o 
  -4  10   5       16.28       14.84     13.21 o 
  -3  10   5     2548.57     2608.54     77.22 o 
  -2  10   5        4.77        1.73     11.32 o 
  -1  10   5     3635.89     3704.04     52.70 o 
   0  10   5      148.00      160.77     19.50 o 
   1  10   5     6235.31     6155.67    125.60 o 
   2  10   5       12.05       11.75      8.67 o 
   3  10   5     1146.64      984.19     47.56 o 
   4  10   5        0.49        3.06     16.83 o 
   5  10   5      262.78      345.73     46.55 o 
   6  10   5       14.36       14.55     28.26 o 
   7  10   5      432.95      497.45     60.93 o 
   8  10   5      109.89       -6.96     44.53 o 
 -10  11   5      197.68      308.96     89.07 o 
  -9  11   5      132.77      100.90     50.72 o 
  -8  11   5      115.00       33.61     44.12 o 
  -7  11   5     1325.87     1289.59     65.89 o 
  -6  11   5       70.49       64.19     17.86 o 
  -5  11   5      807.81      809.23     44.41 o 
  -4  11   5     1767.81     1738.84     44.39 o 
  -3  11   5     1958.98     2113.32     44.24 o 
  -2  11   5      356.52      376.22     17.86 o 
  -1  11   5     2522.61     2741.43     54.17 o 
   0  11   5     1223.69     1208.76     33.82 o 
   1  11   5      971.43      957.29     36.58 o 
   2  11   5     4184.62     4080.91     79.79 o 
   3  11   5       10.98       25.92     22.56 o 
   4  11   5        1.09      -15.16     23.06 o 
   5  11   5     1084.53      956.29    104.19 o 
   6  11   5      399.95      437.24     55.81 o 
   7  11   5      269.47      309.09     51.66 o 
   8  11   5      209.56      189.97     67.50 o 
 -10  12   5      416.53      505.88    112.73 o 
  -9  12   5        1.50      -38.23     38.23 o 
  -8  12   5      349.76      326.28     65.68 o 
  -7  12   5      201.26      121.83     48.78 o 
  -6  12   5     1527.46     1599.15     91.80 o 
  -5  12   5      729.99      737.76     68.30 o 
  -4  12   5     2081.02     2159.98     55.72 o 
  -3  12   5      493.20      491.47     23.53 o 
  -2  12   5      938.01      943.56     27.47 o 
  -1  12   5      206.01      205.90     27.74 o 
   0  12   5     5497.33     5529.12     85.60 o 
   1  12   5       41.00       45.75     15.42 o 
   2  12   5        7.46       16.04     13.04 o 
   3  12   5     1355.26     1332.98     63.31 o 
   4  12   5      217.14      272.30     42.60 o 
   5  12   5      134.67       91.58     33.68 o 
   6  12   5      798.00      864.02     75.60 o 
   7  12   5       62.44       41.75     50.80 o 
   8  12   5       68.35      123.16     63.32 o 
 -10  13   5      196.54      164.92     77.93 o 
  -9  13   5        0.10      -38.27     38.27 o 
  -8  13   5      204.98      141.10     87.68 o 
  -7  13   5      235.94      142.19     52.38 o 
  -6  13   5      498.32      361.99     63.69 o 
  -5  13   5       53.79       32.85     27.86 o 
  -4  13   5     1974.78     1998.80     49.05 o 
  -3  13   5      286.82      281.47     21.55 o 
  -2  13   5      274.39      281.39     18.28 o 
  -1  13   5        2.39      -15.52     15.52 o 
   0  13   5      222.46      233.90     24.72 o 
   1  13   5     1145.18     1163.38     49.38 o 
   2  13   5     2538.91     2536.31    149.90 o 
   3  13   5       80.59       64.77     29.75 o 
   4  13   5      409.79      355.58     48.64 o 
   5  13   5      144.89      127.38     37.73 o 
   6  13   5      545.15      637.22     67.40 o 
   7  13   5        2.88       11.13     48.01 o 
   8  13   5      283.81      181.62     72.37 o 
 -10  14   5       58.35      -45.93     59.84 o 
  -9  14   5      115.73      151.69     72.37 o 
  -8  14   5        0.65      -45.23     45.23 o 
  -7  14   5      487.46      430.98     70.05 o 
  -6  14   5      813.32      794.94     85.91 o 
  -5  14   5     1529.66     1582.28    105.94 o 
  -4  14   5      317.83      320.43     30.57 o 
  -3  14   5     1429.23     1406.66     41.13 o 
  -2  14   5       59.64       58.44     16.60 o 
  -1  14   5      674.82      701.25     32.65 o 
   0  14   5      866.80      920.55     41.82 o 
   1  14   5      957.65      934.84     45.55 o 
   2  14   5      327.96      235.34     45.20 o 
   3  14   5      785.34      871.89    100.90 o 
   4  14   5      128.57      226.53     71.67 o 
   5  14   5      269.15      253.41     48.03 o 
   6  14   5      212.21      230.27     48.91 o 
   7  14   5      162.78       64.02     62.63 o 
  -9  15   5      222.86      343.05     94.64 o 
  -8  15   5        6.99      -30.47     42.96 o 
  -7  15   5      363.49      325.17     69.34 o 
  -6  15   5        1.43      -23.18     23.18 o 
  -5  15   5      908.39      865.86     68.70 o 
  -4  15   5       56.55       52.48     30.89 o 
  -3  15   5      661.11      657.21     47.70 o 
  -2  15   5      194.27      199.03     20.73 o 
  -1  15   5     1480.01     1466.84     45.82 o 
   0  15   5       41.37       18.09     21.39 o 
   1  15   5      551.18      571.61     60.99 o 
   2  15   5       14.69       68.19     50.10 o 
   3  15   5      243.38      253.98     68.19 o 
   4  15   5        7.75        3.48     45.93 o 
   5  15   5      577.00      617.42     65.88 o 
   6  15   5        8.20       26.18     34.60 o 
   7  15   5      476.54      759.86    113.42 o 
  -9  16   5       88.22      108.55     73.76 o 
  -8  16   5      232.64      205.97     80.02 o 
  -7  16   5      138.52       62.06    127.69 o 
  -6  16   5       91.22       91.70     34.35 o 
  -5  16   5     1299.29     1345.75    100.90 o 
  -4  16   5      477.39      490.43     55.86 o 
  -3  16   5      609.36      608.41     40.98 o 
  -2  16   5      117.35      112.64     19.77 o 
  -1  16   5      477.04      465.61     33.15 o 
   0  16   5      107.54       64.51     33.25 o 
   1  16   5     1258.92     1081.20     81.03 o 
   2  16   5      607.64      471.09     83.50 o 
   3  16   5      398.06      345.84     75.15 o 
   4  16   5      261.12      184.40     65.41 o 
   5  16   5      708.44      646.44     99.51 o 
   7  16   5       93.61       59.15     64.02 o 
  -8  17   5       90.78       66.80     61.23 o 
  -7  17   5       19.17       54.97     61.23 o 
  -6  17   5      334.44      442.64     56.06 o 
  -5  17   5      183.37      269.40     47.45 o 
  -4  17   5      466.20      464.40     56.17 o 
  -3  17   5      519.09      509.70     65.28 o 
  -2  17   5      885.50     1014.82     67.19 o 
  -1  17   5        6.06      -18.04     18.04 o 
   0  17   5      518.17      573.12     49.70 o 
   1  17   5       81.88      124.12     43.27 o 
   2  17   5      138.65      159.35     66.80 o 
   3  17   5      114.00       43.14     52.88 o 
   4  17   5      751.79      766.13    108.55 o 
   5  17   5        1.33        9.74     54.28 o 
  -8  18   5      292.70      229.63     85.59 o 
  -7  18   5       59.69      134.30     70.98 o 
  -6  18   5      179.53      169.84     42.47 o 
  -5  18   5       49.23       49.74     62.97 o 
  -4  18   5      119.86      151.99     40.42 o 
  -3  18   5      175.76      208.92     36.26 o 
  -2  18   5     1121.85     1173.20     54.22 o 
  -1  18   5       36.33       -5.14     25.81 o 
   0  18   5      582.21      586.28     60.69 o 
   1  18   5       80.37      -11.76     37.24 o 
   2  18   5      301.12      259.55     76.54 o 
   3  18   5       34.14      -30.62     48.01 o 
   4  18   5      407.74      475.96     93.94 o 
   5  18   5        0.52      -48.71     57.06 o 
  -7  19   5      242.87      237.98     83.50 o 
  -6  19   5      231.98      225.26     72.02 o 
  -5  19   5       13.21       34.45     37.23 o 
  -4  19   5       42.73       32.80     29.59 o 
  -3  19   5       90.57       99.95     34.09 o 
  -2  19   5      329.59      359.52     56.51 o 
  -1  19   5      490.67      449.34     48.19 o 
   0  19   5      287.03      320.89     99.51 o 
   1  19   5        0.52        4.18     51.49 o 
   2  19   5      216.49      149.61     70.28 o 
   3  19   5      213.75      128.73     67.50 o 
   4  19   5      150.53       31.31     61.93 o 
  -7  20   5      133.06       74.46     67.50 o 
  -6  20   5       45.28       59.84     61.23 o 
  -5  20   5      301.39      312.22     63.19 o 
  -4  20   5        2.56      -25.83     33.25 o 
  -3  20   5     1117.07     1100.85     89.88 o 
  -2  20   5        1.51      -10.98     35.22 o 
  -1  20   5      542.91      525.36     97.42 o 
   0  20   5       14.76       21.04     36.92 o 
   1  20   5      142.29       80.72     61.93 o 
   2  20   5       36.04       38.97     59.15 o 
   3  20   5      264.53      422.38     92.55 o 
   4  20   5        0.65      -27.85     36.78 o 
  -6  21   5       87.43      102.99     66.11 o 
  -5  21   5       72.34       42.91     45.24 o 
  -4  21   5       88.35       79.91     44.94 o 
  -3  21   5      113.03      129.79     46.36 o 
  -2  21   5       24.48       -8.35     50.80 o 
  -1  21   5      336.84      382.72     89.07 o 
   0  21   5        3.79       28.53     58.45 o 
   1  21   5      216.61      284.60     78.63 o 
   2  21   5      174.10      131.57     46.04 o 
   3  21   5      121.61       98.06     55.32 o 
   4  21   5       50.71       54.97     64.02 o 
  -5  22   5        0.06       12.96     50.80 o 
  -4  22   5       89.72       91.28    133.25 o 
  -3  22   5      220.59      166.17     51.32 o 
  -2  22   5      229.16      220.58     85.59 o 
  -1  22   5       25.74      -52.19     52.19 o 
   0  22   5      294.79      223.37     80.72 o 
   1  22   5        1.64       53.58     70.28 o 
   2  22   5      106.09       12.53     66.11 o 
   3  22   5      100.89       76.80     49.41 o 
  -4  23   5      197.11      261.73     61.08 o 
  -3  23   5       70.41       25.05     72.37 o 
  -2  23   5       77.73      115.51     78.63 o 
  -1  23   5        0.26      -36.18     57.76 o 
   0  23   5      164.92      141.95     80.72 o 
   1  23   5       80.32       50.80     71.67 o 
 -12   0   6      197.23      232.85     75.85 o 
 -10   0   6     1396.28     1426.84     79.38 o 
  -8   0   6      280.64      280.68     35.33 o 
  -6   0   6     4001.45     4234.69    126.02 o 
  -4   0   6    19618.94    19932.52    229.32 o 
  -2   0   6     6207.10     6047.32     74.95 o 
   0   0   6    14966.79    14423.48    244.25 o 
   2   0   6     9931.67    10081.42    275.55 o 
   4   0   6     1975.36     1992.21    115.51 o 
   6   0   6     3041.31     3469.49    170.48 o 
   8   0   6     1191.16     1290.11     95.05 o 
 -12   1   6       16.93        0.66     26.21 o 
 -11   1   6        6.75       13.34     23.35 o 
 -10   1   6       13.80        7.30     18.08 o 
  -9   1   6       13.88       34.95     17.33 o 
  -8   1   6      820.76      731.96     40.13 o 
  -7   1   6      266.16      261.87     23.49 o 
  -6   1   6       28.70       26.11     13.01 o 
  -5   1   6      445.37      443.36     22.61 o 
  -4   1   6     3750.03     3758.07     46.05 o 
  -3   1   6        8.83       16.28      5.64 o 
  -2   1   6     3879.59     3923.20     40.92 o 
  -1   1   6       83.88      108.74      8.93 o 
   0   1   6       74.26       82.21     12.15 o 
   1   1   6      612.97      608.77     41.79 o 
   2   1   6     3755.25     3822.97    102.83 o 
   3   1   6      462.43      500.48     53.93 o 
   4   1   6      131.03      122.90     30.19 o 
   5   1   6        9.22       12.92     23.74 o 
   6   1   6       96.69       85.98     33.14 o 
   7   1   6       38.18       50.62     36.88 o 
   8   1   6      253.48      245.82     40.39 o 
   9   1   6        0.16       -8.94     35.84 o 
 -12   2   6       33.36      107.41     45.54 o 
 -11   2   6      377.83      485.17     50.81 o 
 -10   2   6      193.36      193.43     28.63 o 
  -9   2   6     1251.26     1254.43     55.00 o 
  -8   2   6       12.32        9.71     16.14 o 
  -7   2   6     4723.31     4665.70     62.74 o 
  -6   2   6      151.35      171.97     18.81 o 
  -5   2   6     8868.07     8654.29    103.06 o 
  -4   2   6     1557.53     1483.99     27.23 o 
  -3   2   6     5745.67     5282.47     48.57 o 
  -2   2   6        8.64        1.96      6.17 o 
  -1   2   6    13327.96    13495.83    113.80 o 
   0   2   6     4122.45     4195.88     59.01 o 
   1   2   6     7876.19     7598.53    105.28 o 
   2   2   6        3.00       -1.36     16.35 o 
   3   2   6     5519.91     5543.39    136.53 o 
   4   2   6        3.65       16.01     23.37 o 
   5   2   6     1542.76     1601.02     82.11 o 
   6   2   6      970.63      926.81     71.00 o 
   7   2   6      400.58      423.81     44.69 o 
   8   2   6       53.11       29.12     27.01 o 
   9   2   6      226.93      231.00     53.39 o 
 -12   3   6       18.84       14.61     57.76 o 
 -11   3   6        0.73       11.23     26.08 o 
 -10   3   6       49.09       47.69     21.32 o 
  -9   3   6       45.08       27.68     18.37 o 
  -8   3   6      328.62      328.80     33.15 o 
  -7   3   6       20.46       17.34     12.85 o 
  -6   3   6     1012.00     1035.29     40.68 o 
  -5   3   6      465.41      440.37     34.55 o 
  -4   3   6       19.13       18.11     11.85 o 
  -3   3   6     1638.67     1630.22     22.76 o 
  -2   3   6       69.94       55.17      8.32 o 
  -1   3   6      446.01      498.06     18.21 o 
   0   3   6     1001.33      929.88     32.45 o 
   1   3   6       42.76      -11.78     11.78 o 
   2   3   6      127.90      113.24     20.29 o 
   3   3   6      421.78      367.10     40.80 o 
   4   3   6        1.14      -18.66     18.66 o 
   5   3   6      670.21      598.36     56.32 o 
   6   3   6        0.69      -10.52     16.21 o 
   7   3   6      102.43       94.60     23.65 o 
   8   3   6        0.58      -21.24     21.24 o 
   9   3   6        3.61      -43.84     43.84 o 
 -12   4   6      166.52       54.28     62.63 o 
 -11   4   6      148.10      223.11     38.38 o 
 -10   4   6      236.70      324.47     36.17 o 
  -9   4   6      848.76      866.79     50.37 o 
  -8   4   6     2494.49     2756.28     78.26 o 
  -7   4   6     1101.85     1184.78     36.61 o 
  -6   4   6     2113.07     2159.59     46.73 o 
  -5   4   6     2728.76     2616.44     60.25 o 
  -4   4   6     6551.78     6674.32     86.34 o 
  -3   4   6     3846.55     3952.80     44.07 o 
  -2   4   6    11363.60    11158.48     94.86 o 
  -1   4   6      371.39      304.99     13.95 o 
   0   4   6     7688.80     7947.67    113.51 o 
   1   4   6     9025.31     9192.83    146.36 o 
   2   4   6     2662.17     2514.59     51.27 o 
   3   4   6     1653.89     1707.74     69.87 o 
   4   4   6     2234.97     2317.37    100.64 o 
   5   4   6      807.17      797.02     49.11 o 
   6   4   6      643.59      635.39     48.31 o 
   7   4   6      206.44      313.81     39.55 o 
   8   4   6      396.07      419.11     48.19 o 
   9   4   6      115.50      121.77     63.32 o 
 -11   5   6        7.92      -32.01     49.41 o 
 -10   5   6       94.59      101.43     26.32 o 
  -9   5   6      134.19      141.32     26.16 o 
  -8   5   6       67.64       52.54     20.94 o 
  -7   5   6       11.01       33.73     18.95 o 
  -6   5   6      535.24      546.67     22.64 o 
  -5   5   6      369.43      365.12     20.69 o 
  -4   5   6      171.60      183.33     19.30 o 
  -3   5   6      412.84      466.11     15.67 o 
  -2   5   6      930.83      910.46     18.62 o 
  -1   5   6       75.94       49.25      8.46 o 
   0   5   6     2165.55     2216.66     53.00 o 
   1   5   6       84.93       88.37     19.32 o 
   2   5   6      192.23      155.38     24.14 o 
   3   5   6      368.17      341.57     42.41 o 
   4   5   6     1231.73     1228.54     45.96 o 
   5   5   6     1284.22     1264.40     52.24 o 
   6   5   6      267.38      265.75     43.87 o 
   7   5   6       39.49       16.15     24.34 o 
   8   5   6       40.73       50.33     27.94 o 
   9   5   6       51.86       59.15     52.88 o 
 -11   6   6       16.34       67.50     62.63 o 
 -10   6   6      265.91      342.36     65.69 o 
  -9   6   6      249.63      298.23     33.46 o 
  -8   6   6      747.38      814.89     45.38 o 
  -7   6   6     2548.92     2734.18    123.64 o 
  -6   6   6     2280.36     2406.57     47.24 o 
  -5   6   6      538.44      565.13     23.73 o 
  -4   6   6     1857.13     1773.18     52.24 o 
  -3   6   6     4355.53     4298.01     49.02 o 
  -2   6   6     9364.83     9177.03     69.64 o 
  -1   6   6     4301.97     4205.96     72.26 o 
   0   6   6     3165.36     3049.60     49.87 o 
   1   6   6     1546.41     1565.75     43.43 o 
   2   6   6     3293.65     3295.98     98.43 o 
   3   6   6     2257.87     2234.50     59.50 o 
   4   6   6     3758.02     3771.18     71.60 o 
   5   6   6      409.09      391.60     32.12 o 
   6   6   6      845.29      893.56     58.48 o 
   7   6   6      107.17      132.89     31.48 o 
   8   6   6      407.99      438.02     61.41 o 
   9   6   6      270.65      164.22     69.58 o 
 -11   7   6       50.86      151.00     73.76 o 
 -10   7   6        2.87       16.83     40.29 o 
  -9   7   6       60.52       84.55     31.24 o 
  -8   7   6        1.17      -17.04     17.04 o 
  -7   7   6       73.70       35.61     21.03 o 
  -6   7   6      245.61      294.37     21.15 o 
  -5   7   6      284.82      289.63     18.84 o 
  -4   7   6      247.60      243.30     23.70 o 
  -3   7   6      456.09      458.06     17.28 o 
  -2   7   6      641.93      619.86     18.67 o 
  -1   7   6      999.50      955.00     23.16 o 
   0   7   6       36.29       13.91     10.16 o 
   1   7   6      160.62      150.97     19.23 o 
   2   7   6        0.17       -4.38     14.01 o 
   3   7   6      233.25      198.77     28.29 o 
   4   7   6        2.09       -2.94     14.47 o 
   5   7   6      172.13      191.38     25.51 o 
   6   7   6       16.53       28.72     25.54 o 
   7   7   6      170.93      167.27     33.65 o 
   8   7   6        0.11       25.03     34.92 o 
 -11   8   6      316.09      408.46    101.59 o 
 -10   8   6      155.36      174.32     55.93 o 
  -9   8   6      788.15      709.60     80.74 o 
  -8   8   6        0.41      -19.86     19.86 o 
  -7   8   6      774.87      789.16     45.69 o 
  -6   8   6     1023.67     1002.34     34.34 o 
  -5   8   6     1843.35     1923.87     71.41 o 
  -4   8   6      239.57      252.08     20.96 o 
  -3   8   6     7398.61     7190.52     85.35 o 
  -2   8   6      259.91      265.14     14.35 o 
  -1   8   6     7117.41     7134.79     73.93 o 
   0   8   6      759.00      772.14     22.11 o 
   1   8   6      466.02      384.35     27.21 o 
   2   8   6      738.39      640.69     45.34 o 
   3   8   6     3913.26     3815.03     92.93 o 
   4   8   6      459.47      422.44     29.56 o 
   5   8   6     1562.46     1651.33     79.40 o 
   6   8   6       24.93       28.06     23.90 o 
   7   8   6      466.92      435.63     47.76 o 
   8   8   6       32.45      124.56     59.84 o 
 -11   9   6       52.70      -41.75     41.75 o 
 -10   9   6      114.00      110.80     52.83 o 
  -9   9   6       69.74       53.89     44.14 o 
  -8   9   6      100.38       34.33     38.95 o 
  -7   9   6      310.54      362.59     52.99 o 
  -6   9   6        9.74       -8.47     14.15 o 
  -5   9   6       81.78       64.39     23.07 o 
  -4   9   6      413.36      419.51     26.97 o 
  -3   9   6       85.49       94.42      9.69 o 
  -2   9   6       63.91       58.79     11.63 o 
  -1   9   6     1469.03     1423.97     34.89 o 
   0   9   6      201.25      185.28     14.66 o 
   1   9   6      391.60      394.15     26.04 o 
   2   9   6     1597.02     1650.48     51.60 o 
   3   9   6       17.88       10.81     13.74 o 
   4   9   6       96.67       60.14     21.25 o 
   5   9   6      396.51      368.77     40.50 o 
   6   9   6       46.23       55.97     26.51 o 
   7   9   6        7.18        9.43     25.11 o 
   8   9   6       98.27       73.06     56.36 o 
 -11  10   6        0.43      -49.41     49.41 o 
 -10  10   6      497.10      464.83    102.99 o 
  -9  10   6        3.00      -29.87     29.87 o 
  -8  10   6      683.90      623.47     77.40 o 
  -7  10   6      541.11      582.48     71.43 o 
  -6  10   6     1250.05     1329.91     42.34 o 
  -5  10   6      350.09      340.91     26.52 o 
  -4  10   6     3113.74     3023.61     63.78 o 
  -3  10   6      117.60      107.90     14.10 o 
  -2  10   6     2439.91     2498.79     51.75 o 
  -1  10   6      117.33       98.95     16.29 o 
   0  10   6     7234.57     7310.03     90.35 o 
   1  10   6        5.18        2.69     10.29 o 
   2  10   6     1707.30     1819.47     84.37 o 
   3  10   6       69.80       51.30     19.24 o 
   4  10   6     1604.68     1551.10     66.94 o 
   5  10   6       21.62       24.34     37.40 o 
   6  10   6     1543.01     1538.03     97.10 o 
   7  10   6       17.16       33.86     34.56 o 
   8  10   6      422.31      462.74     94.64 o 
 -10  11   6        5.83       73.76     68.19 o 
  -9  11   6       36.10       64.41     91.85 o 
  -8  11   6      145.86       89.41     46.98 o 
  -7  11   6       26.73       30.80     41.63 o 
  -6  11   6        0.43       25.85     29.33 o 
  -5  11   6        9.02        5.02     16.22 o 
  -4  11   6      129.00      123.11     21.59 o 
  -3  11   6      234.97      270.84     19.55 o 
  -2  11   6     1331.39     1339.23     36.87 o 
  -1  11   6      147.35      141.00     16.67 o 
   0  11   6      210.78      189.86     19.16 o 
   1  11   6      218.38      208.88     20.16 o 
   2  11   6       15.90       20.95     18.86 o 
   3  11   6        0.59      -17.61     17.61 o 
   4  11   6      807.38      721.38     51.57 o 
   5  11   6        6.28       -0.75     27.77 o 
   6  11   6       25.25       47.81     32.72 o 
   7  11   6       85.14       67.90     38.13 o 
   8  11   6       39.23       -9.05     54.28 o 
 -10  12   6        1.27      -48.01     48.01 o 
  -9  12   6      456.30      451.50     76.68 o 
  -8  12   6      403.50      431.82     93.24 o 
  -7  12   6      904.95      939.67    154.83 o 
  -6  12   6      565.71      514.96     53.68 o 
  -5  12   6     4687.90     4736.20     87.25 o 
  -4  12   6      205.73      266.43     28.58 o 
  -3  12   6     2410.90     2430.11     68.57 o 
  -2  12   6       21.35       19.69     14.85 o 
  -1  12   6     4847.21     4960.39     75.88 o 
   0  12   6      300.39      360.07     21.81 o 
   1  12   6     4328.94     4410.75     67.81 o 
   2  12   6     2635.36     2683.43     72.10 o 
   3  12   6      998.43     1072.71    145.08 o 
   4  12   6      133.40      131.54     58.10 o 
   5  12   6     1142.85     1176.39     84.81 o 
   6  12   6       53.47       57.41     34.93 o 
   7  12   6      425.90      454.39     89.07 o 
 -10  13   6        0.83       48.01     65.41 o 
  -9  13   6       72.27      160.04     75.85 o 
  -8  13   6       58.46       34.22     48.91 o 
  -7  13   6        0.17      -15.59     38.66 o 
  -6  13   6      168.96       87.22     46.89 o 
  -5  13   6      112.57      146.14     27.58 o 
  -4  13   6       14.11       11.48     21.87 o 
  -3  13   6      115.83      110.76     19.93 o 
  -2  13   6       45.54       25.81     16.03 o 
  -1  13   6        0.84      -19.16     19.16 o 
   0  13   6      188.23      180.67     16.83 o 
   1  13   6      670.10      679.47     30.35 o 
   2  13   6       50.08       32.87     27.58 o 
   3  13   6        0.49       -5.31     24.46 o 
   4  13   6       71.50       58.53     31.51 o 
   5  13   6        2.14      -27.50     27.50 o 
   6  13   6       21.78      -12.63     31.93 o 
   7  13   6       84.05       17.40     53.58 o 
 -10  14   6      161.88      239.37     93.94 o 
  -9  14   6      166.70      184.40     81.41 o 
  -8  14   6      338.46      321.88     71.22 o 
  -7  14   6      104.06      174.74     56.86 o 
  -6  14   6      663.48      708.46     79.20 o 
  -5  14   6     1059.06     1060.10     72.39 o 
  -4  14   6     2081.99     2066.29     62.45 o 
  -3  14   6      972.89      984.27     36.33 o 
  -2  14   6      460.84      429.27     27.01 o 
  -1  14   6      307.21      325.48     30.29 o 
   0  14   6     3200.57     3168.10     68.57 o 
   1  14   6      750.84      804.74     70.61 o 
   2  14   6     1245.86     1181.55    118.29 o 
   3  14   6      252.71      167.77     38.91 o 
   4  14   6      497.27      481.11     57.13 o 
   5  14   6      106.25      109.30     38.72 o 
   6  14   6      551.63      662.42     71.31 o 
   7  14   6      175.55       93.94     60.54 o 
  -9  15   6       79.65       86.98     68.19 o 
  -8  15   6       33.60       66.34     53.93 o 
  -7  15   6        3.21       29.71     44.76 o 
  -6  15   6       60.66       34.17     39.67 o 
  -5  15   6        8.06       13.73     28.03 o 
  -4  15   6      796.95      704.34     66.19 o 
  -3  15   6      461.91      422.02     32.41 o 
  -2  15   6      426.43      421.28     39.25 o 
  -1  15   6      127.95      152.66     26.95 o 
   0  15   6        2.87      -10.36     24.47 o 
   1  15   6       40.83       12.92     32.00 o 
   2  15   6      442.10      505.18     87.68 o 
   3  15   6      235.00      259.55     72.37 o 
   4  15   6      370.49      341.72     51.31 o 
   5  15   6      262.87      264.95     52.28 o 
   6  15   6       81.58       71.35     42.20 o 
  -9  16   6       51.79      145.43     80.72 o 
  -8  16   6      158.30       77.93     67.50 o 
  -7  16   6      326.32      451.69    123.86 o 
  -6  16   6      622.59      632.84     61.22 o 
  -5  16   6      154.53      145.63     38.72 o 
  -4  16   6      299.25      361.58     34.48 o 
  -3  16   6      115.89      137.28     25.86 o 
  -2  16   6      425.02      457.96     33.14 o 
  -1  16   6      442.75      458.92     37.74 o 
   0  16   6      619.87      618.77     51.92 o 
   1  16   6       13.04      -22.23     35.22 o 
   2  16   6     1096.18      883.72    112.03 o 
   3  16   6      956.10      823.19    111.34 o 
   4  16   6      349.95      462.04     90.46 o 
   5  16   6      104.57       43.72     77.24 o 
   6  16   6      293.19      241.46     77.24 o 
  -8  17   6       16.74       -8.35     57.06 o 
  -7  17   6       45.23       43.84     59.84 o 
  -6  17   6       11.20       47.03     31.92 o 
  -5  17   6      107.68       48.52     73.06 o 
  -4  17   6      115.06      156.11     27.27 o 
  -3  17   6        1.15       -2.69     20.83 o 
  -2  17   6       26.02       17.67     37.26 o 
  -1  17   6      189.68      235.82     47.10 o 
   0  17   6       35.04      -16.88     34.40 o 
   1  17   6      240.86      134.27     48.24 o 
   2  17   6      178.76      125.95     58.45 o 
   3  17   6       80.67       64.02     58.45 o 
   4  17   6        1.44       45.23     55.67 o 
   5  17   6       63.52       33.40     59.84 o 
  -8  18   6       24.58      -44.53     54.97 o 
  -7  18   6      719.52      608.17    107.86 o 
  -6  18   6      113.77      179.75     43.80 o 
  -5  18   6      198.83      183.41     36.63 o 
  -4  18   6        0.51      -24.18     24.18 o 
  -3  18   6     1232.39     1395.67     61.62 o 
  -2  18   6      234.49      221.11     31.58 o 
  -1  18   6      976.33     1012.80     61.98 o 
   0  18   6        0.95      -25.81     34.68 o 
   1  18   6      597.80      552.63     67.36 o 
   2  18   6       16.63      -11.13     52.19 o 
   3  18   6      767.14      826.66    117.60 o 
   4  18   6        9.64       18.79     58.45 o 
   5  18   6      303.53      423.77     97.42 o 
  -7  19   6        7.41        1.39     57.06 o 
  -6  19   6        0.56       -3.48     54.28 o 
  -5  19   6       18.72       -3.88     28.51 o 
  -4  19   6       14.20       43.58     30.10 o 
  -3  19   6        1.09       -9.44     27.36 o 
  -2  19   6       65.30      101.21     43.79 o 
  -1  19   6      128.97      201.10     70.28 o 
   0  19   6      114.48      208.06     70.98 o 
   1  19   6       89.74       43.34     83.50 o 
   2  19   6        0.73      -96.72     96.72 o 
   3  19   6        6.77        3.48     59.15 o 
   4  19   6       74.52       50.10     66.11 o 
  -7  20   6        6.69       51.49     68.19 o 
  -6  20   6      320.51      355.58     91.85 o 
  -5  20   6        3.14       -5.91     38.95 o 
  -4  20   6      403.70      493.45     52.19 o 
  -3  20   6       13.91       -5.39     38.13 o 
  -2  20   6     1094.99     1264.29     94.16 o 
  -1  20   6        1.35        2.78     52.88 o 
   0  20   6      525.08      497.53     96.72 o 
   1  20   6       20.75       -1.39     57.76 o 
   2  20   6      442.02      424.47     98.11 o 
   3  20   6        0.21      -48.01     48.01 o 
   4  20   6      485.13      418.90     98.11 o 
  -6  21   6      109.54      104.23    106.12 o 
  -5  21   6        0.05      -31.16     46.97 o 
  -4  21   6       17.28      -16.54     37.80 o 
  -3  21   6        4.20      -35.95     36.85 o 
  -2  21   6       18.77      -32.70     48.01 o 
  -1  21   6        3.51      -24.35     55.67 o 
   0  21   6       87.04       20.18     62.63 o 
   1  21   6      107.00       32.70     61.93 o 
   2  21   6        1.65        6.96     57.06 o 
   3  21   6       29.13       13.92     64.02 o 
  -5  22   6      105.99      126.88     51.66 o 
  -4  22   6       47.03       63.69     56.02 o 
  -3  22   6      466.17      578.25    111.34 o 
  -2  22   6      115.92      -25.05     59.15 o 
  -1  22   6      268.34      423.77     99.51 o 
   0  22   6        5.68       -8.35     62.63 o 
   1  22   6      132.91      145.43     77.24 o 
   2  22   6       34.31      -47.32     61.93 o 
  -3  23   6        1.69       78.63     77.24 o 
  -2  23   6       11.11      -27.14     61.93 o 
  -1  23   6        9.24       67.50     68.89 o 
   0  23   6        0.66      -13.92     61.93 o 
 -11   0   7     1037.60     1027.07    125.95 o 
  -9   0   7     1460.57     1487.72    132.91 o 
  -7   0   7      432.23      385.92     49.85 o 
  -5   0   7     9988.00    10177.68    175.49 o 
  -3   0   7     3613.00     3495.83     56.11 o 
  -1   0   7     8883.18     9281.34    123.53 o 
   1   0   7     9287.06     9696.61    265.81 o 
   3   0   7     2358.56     2045.79    116.21 o 
   5   0   7     2976.26     2853.66    152.39 o 
   7   0   7     1233.76     1599.75    144.74 o 
 -12   1   7        2.83      105.08     53.58 o 
 -11   1   7      144.25      114.90     44.19 o 
 -10   1   7      157.16      193.24     34.79 o 
  -9   1   7       11.03        7.36     22.21 o 
  -8   1   7        2.37      -15.46     17.95 o 
  -7   1   7     1234.45     1187.06     47.67 o 
  -6   1   7        0.25       -3.41     16.93 o 
  -5   1   7     2197.43     2236.78     40.08 o 
  -4   1   7      208.28      215.46     15.76 o 
  -3   1   7      265.73      284.52     12.71 o 
  -2   1   7      221.02      211.68     11.69 o 
  -1   1   7      231.38      209.48     13.88 o 
   0   1   7      868.50      916.05     27.39 o 
   1   1   7      180.04      176.92     22.00 o 
   2   1   7       22.37       22.49     20.01 o 
   3   1   7        1.23        8.30     20.87 o 
   4   1   7      620.85      615.16     55.59 o 
   5   1   7       36.26       -1.44     32.01 o 
   6   1   7       99.00       64.79     32.92 o 
   7   1   7       25.52       21.22     31.73 o 
   8   1   7        0.03      -22.90     25.77 o 
 -12   2   7      150.38      150.76     48.10 o 
 -11   2   7       10.70       57.57     37.78 o 
 -10   2   7      760.39      726.80     61.77 o 
  -9   2   7      206.10      229.41     33.07 o 
  -8   2   7     1610.77     1613.78     64.38 o 
  -7   2   7       17.68       22.35     11.87 o 
  -6   2   7     1851.50     1894.81     62.87 o 
  -5   2   7      554.17      559.10     23.72 o 
  -4   2   7     5707.02     5588.15     65.29 o 
  -3   2   7      213.05      181.67      9.35 o 
  -2   2   7     7983.52     7981.31     78.65 o 
  -1   2   7      190.44      235.05     21.42 o 
   0   2   7     8933.18     8941.63    107.42 o 
   1   2   7      761.32      683.32     31.03 o 
   2   2   7     8067.91     8161.03    174.92 o 
   3   2   7      153.62      163.74     31.97 o 
   4   2   7     2428.90     2384.59     94.22 o 
   5   2   7        2.35       -5.02     24.32 o 
   6   2   7     1222.04     1157.74     83.05 o 
   7   2   7      188.51      181.20     34.68 o 
   8   2   7      697.19      720.71     62.11 o 
 -12   3   7       40.11       91.16     61.93 o 
 -11   3   7        0.86      -24.86     24.86 o 
 -10   3   7       37.94       28.64     21.71 o 
  -9   3   7       38.57       44.86     23.31 o 
  -8   3   7       10.98       36.76     21.18 o 
  -7   3   7       58.69       67.47     13.66 o 
  -6   3   7        1.76       30.52     18.96 o 
  -5   3   7        5.48       -8.93      8.93 o 
  -4   3   7     1781.51     1908.18     37.51 o 
  -3   3   7     2311.56     2199.84     28.88 o 
  -2   3   7      549.26      613.01     17.36 o 
  -1   3   7      360.59      375.45     21.33 o 
   0   3   7      549.66      580.04     34.35 o 
   1   3   7      222.84      239.14     25.69 o 
   2   3   7        1.97       -7.98     17.18 o 
   3   3   7      236.25      199.92     29.77 o 
   4   3   7        8.88      -15.86     59.84 o 
   5   3   7      166.54       92.20     34.44 o 
   6   3   7      186.83      227.49     33.31 o 
   7   3   7        7.68       10.68     23.96 o 
   8   3   7       96.75       45.79     30.75 o 
 -12   4   7        6.78      -13.92     51.49 o 
 -11   4   7      121.07      155.21     46.94 o 
 -10   4   7      398.41      342.45     34.59 o 
  -9   4   7       66.86       89.49     22.73 o 
  -8   4   7      618.77      651.59     53.11 o 
  -7   4   7     2861.13     2842.55     60.59 o 
  -6   4   7     1901.27     1939.26     90.36 o 
  -5   4   7     2138.16     2125.73     59.28 o 
  -4   4   7     2672.14     2692.76     40.31 o 
  -3   4   7      559.33      509.76     14.85 o 
  -2   4   7     1696.72     1695.38     25.19 o 
  -1   4   7    10026.68    10014.89    101.49 o 
   0   4   7     3617.55     3417.10     68.87 o 
   1   4   7     1569.86     1570.39     54.38 o 
   2   4   7     2451.73     2646.70     74.94 o 
   3   4   7     2795.88     2875.43     92.20 o 
   4   4   7      867.25      849.32     45.32 o 
   5   4   7     1575.04     1643.53     63.39 o 
   6   4   7      524.00      571.28     49.70 o 
   7   4   7      398.42      411.29     46.50 o 
   8   4   7      295.53      331.64     46.86 o 
 -11   5   7        0.32       19.48     55.67 o 
 -10   5   7       12.66        0.38     23.46 o 
  -9   5   7      379.50      388.37     37.10 o 
  -8   5   7      157.64      138.84     32.82 o 
  -7   5   7      667.69      722.82     53.25 o 
  -6   5   7       99.82      121.69     18.20 o 
  -5   5   7       54.36       51.93      9.13 o 
  -4   5   7     1751.56     1715.37     42.24 o 
  -3   5   7     1131.43     1102.66     22.23 o 
  -2   5   7       86.66      100.31     11.13 o 
  -1   5   7      744.10      723.63     26.76 o 
   0   5   7      443.16      421.61     28.67 o 
   1   5   7      427.70      429.44     33.69 o 
   2   5   7       95.26      115.56     24.64 o 
   3   5   7      346.01      318.02     24.39 o 
   4   5   7      227.49      256.02     25.20 o 
   5   5   7       29.70       28.34     18.08 o 
   6   5   7        5.15        5.80     22.33 o 
   7   5   7        2.48      -16.23     23.15 o 
   8   5   7        1.37      -29.69     29.69 o 
 -11   6   7      287.00      256.77     83.50 o 
 -10   6   7      202.91      221.16     40.45 o 
  -9   6   7      802.28      871.81     50.94 o 
  -8   6   7      603.23      575.63     50.40 o 
  -7   6   7     2939.18     2884.32    123.13 o 
  -6   6   7     1119.22     1160.97     72.40 o 
  -5   6   7     1731.00     1554.39     64.08 o 
  -4   6   7        5.72       32.15     10.42 o 
  -3   6   7     9354.28     9291.18     81.76 o 
  -2   6   7     3702.46     3692.25     41.04 o 
  -1   6   7     4260.68     4137.78     52.33 o 
   0   6   7     2203.56     1966.78     54.47 o 
   1   6   7      980.19      919.25     48.57 o 
   2   6   7      862.70      835.13     41.22 o 
   3   6   7     3107.59     3120.88     71.60 o 
   4   6   7      909.94      876.32     42.00 o 
   5   6   7     1514.07     1614.63     69.92 o 
   6   6   7      211.74      229.20     35.60 o 
   7   6   7      236.34      215.93     70.74 o 
   8   6   7      369.01      449.28     63.38 o 
 -11   7   7        0.13       52.88     55.67 o 
 -10   7   7       10.08       22.44     93.24 o 
  -9   7   7        1.37      -27.46     27.46 o 
  -8   7   7      834.21      972.26     59.08 o 
  -7   7   7        6.28       18.75     34.40 o 
  -6   7   7        5.40       -2.36     16.57 o 
  -5   7   7      499.17      481.46     36.02 o 
  -4   7   7        0.56       -5.86      8.58 o 
  -3   7   7       20.19       14.72      9.67 o 
  -2   7   7      888.81      869.31     19.53 o 
  -1   7   7        3.06        5.97      7.52 o 
   0   7   7      172.91      170.65     19.48 o 
   1   7   7      285.07      325.04     26.41 o 
   2   7   7      260.64      244.76     26.16 o 
   3   7   7      433.59      398.38     33.75 o 
   4   7   7       91.68       82.74     20.78 o 
   5   7   7       30.81       24.66     25.84 o 
   6   7   7       46.85       29.70     25.29 o 
   7   7   7        0.34        8.10     26.51 o 
   8   7   7        6.29       44.50     39.11 o 
 -11   8   7       52.80      -35.49     56.36 o 
 -10   8   7      228.40      204.02     61.23 o 
  -9   8   7      203.16      223.68    111.34 o 
  -8   8   7     1629.91     1720.68    117.52 o 
  -7   8   7      243.35      183.78     48.28 o 
  -6   8   7     3398.18     3237.59     95.65 o 
  -5   8   7      252.39      247.26     39.07 o 
  -4   8   7     2665.65     2616.31     49.97 o 
  -3   8   7     1477.46     1492.36     30.87 o 
  -2   8   7     7440.77     7664.27     86.10 o 
  -1   8   7       42.76       35.55     10.76 o 
   0   8   7     1401.53     1398.70     36.06 o 
   1   8   7      529.21      480.12     31.16 o 
   2   8   7     2367.07     2318.74     61.82 o 
   3   8   7      521.33      480.61     36.19 o 
   4   8   7     2747.06     2588.66     88.27 o 
   5   8   7       35.54       38.73     23.24 o 
   6   8   7      573.80      650.86     54.29 o 
   7   8   7      137.60      171.11     35.51 o 
   8   8   7      273.67      304.44     57.26 o 
 -11   9   7       75.86       34.79     62.63 o 
 -10   9   7        0.16       68.19     56.36 o 
  -9   9   7        2.56      -10.33     40.36 o 
  -8   9   7        8.25        1.69     38.76 o 
  -7   9   7      464.90      551.73     69.90 o 
  -6   9   7        2.80      -10.55     24.95 o 
  -5   9   7       20.11       31.18     14.07 o 
  -4   9   7      179.86      196.36     19.81 o 
  -3   9   7      289.55      261.80     20.37 o 
  -2   9   7        4.31       18.65     10.91 o 
  -1   9   7      268.24      285.42     19.50 o 
   0   9   7      392.35      371.36     22.83 o 
   1   9   7       27.46        3.60     14.14 o 
   2   9   7     1495.96     1464.19     51.64 o 
   3   9   7       34.87       24.19     21.49 o 
   4   9   7       80.48       45.34     23.68 o 
   5   9   7      145.96      149.12     30.56 o 
   6   9   7       33.09       18.46     24.96 o 
   7   9   7        2.88      -23.80     23.80 o 
   8   9   7       20.51       68.19     57.76 o 
 -11  10   7      258.92      576.86    121.77 o 
 -10  10   7       71.63       22.96     56.36 o 
  -9  10   7      430.62      572.11     80.80 o 
  -8  10   7        1.33        6.30     38.99 o 
  -7  10   7     1072.11     1155.63     97.89 o 
  -6  10   7        4.82       43.08     28.64 o 
  -5  10   7     2843.61     2831.77     60.78 o 
  -4  10   7      260.68      238.84     24.22 o 
  -3  10   7     2644.39     2653.21     44.57 o 
  -2  10   7       81.64       95.63     13.96 o 
  -1  10   7     2405.74     2383.95     45.63 o 
   0  10   7      832.71      787.38     30.48 o 
   1  10   7     1452.19     1609.87     63.67 o 
   2  10   7      119.48      127.52     28.27 o 
   3  10   7     2153.62     2134.33     85.82 o 
   4  10   7      125.28      117.49     41.52 o 
   5  10   7     1139.72     1275.79    131.28 o 
   6  10   7        0.14      -21.96     21.96 o 
   7  10   7      422.78      471.84     63.23 o 
 -10  11   7       20.41      -50.10     50.10 o 
  -9  11   7        0.88      -37.96     37.96 o 
  -8  11   7       75.68      149.20     53.67 o 
  -7  11   7       22.64       17.08     85.24 o 
  -6  11   7      488.02      456.58     70.06 o 
  -5  11   7      138.50      137.88     21.25 o 
  -4  11   7       15.77       11.94     15.58 o 
  -3  11   7       13.35       26.00     12.73 o 
  -2  11   7       37.28       47.12     13.05 o 
  -1  11   7      922.25      880.48     34.46 o 
   0  11   7      110.44      108.17     14.67 o 
   1  11   7       20.18       30.46     14.93 o 
   2  11   7       98.67       53.37     28.52 o 
   3  11   7        3.26        7.49     20.09 o 
   4  11   7       38.90       53.09     25.79 o 
   5  11   7        2.09        8.16     55.55 o 
   6  11   7       51.60       33.97     35.33 o 
   7  11   7       25.01       25.75     49.41 o 
 -10  12   7      296.26      241.46     93.94 o 
  -9  12   7       47.62       38.66     49.13 o 
  -8  12   7      543.78      620.83     82.64 o 
  -7  12   7       64.87       24.84     50.80 o 
  -6  12   7      779.68      850.90     75.42 o 
  -5  12   7      248.76      256.88     26.79 o 
  -4  12   7     3211.01     3276.42     92.44 o 
  -3  12   7       39.88       34.23     14.74 o 
  -2  12   7     2478.68     2492.98     61.52 o 
  -1  12   7     1624.15     1524.45     54.41 o 
   0  12   7     2971.10     2910.16     52.56 o 
   1  12   7      895.70      933.45     44.50 o 
   2  12   7     3320.69     3393.00     91.70 o 
   3  12   7       48.65       35.48     28.92 o 
   4  12   7      693.04      583.38     60.72 o 
   5  12   7       60.38       16.34     59.15 o 
   6  12   7      819.52      812.64     77.74 o 
   7  12   7       33.03        4.87     48.71 o 
 -10  13   7       29.18       50.10     65.41 o 
  -9  13   7       15.59       27.14     58.45 o 
  -8  13   7        8.86      -43.30     43.30 o 
  -7  13   7      222.23      187.27     57.99 o 
  -6  13   7       91.92       56.32    122.82 o 
  -5  13   7      204.71      187.52     25.81 o 
  -4  13   7      121.39      119.95     28.90 o 
  -3  13   7      200.36      212.98     23.09 o 
  -2  13   7      330.23      352.20     25.04 o 
  -1  13   7       15.48       25.79     14.05 o 
   0  13   7      471.71      451.58     29.11 o 
   1  13   7      101.71       80.90     23.38 o 
   2  13   7      251.80      116.72     35.10 o 
   3  13   7       99.33      114.88     34.68 o 
   4  13   7        2.53        5.71     28.54 o 
   5  13   7        0.14        0.20     30.11 o 
   6  13   7       45.39       57.18     39.99 o 
   7  13   7       49.33      199.01     73.76 o 
 -10  14   7      125.82      235.20     83.50 o 
  -9  14   7      206.04      263.03     86.98 o 
  -8  14   7       46.01        8.45     49.29 o 
  -7  14   7      251.71      247.11    111.34 o 
  -6  14   7      440.95      417.09     42.34 o 
  -5  14   7      813.02      885.20     53.56 o 
  -4  14   7     2225.44     2282.91     66.75 o 
  -3  14   7      587.06      644.20     38.18 o 
  -2  14   7      383.90      374.05     27.61 o 
  -1  14   7     1969.82     1823.02     64.91 o 
   0  14   7     1119.44     1051.37     66.41 o 
   1  14   7     1125.19     1016.44     79.93 o 
   2  14   7     1603.02     1487.21     79.37 o 
   3  14   7      755.16      775.96     68.16 o 
   4  14   7      119.63      107.79     37.60 o 
   5  14   7      351.06      486.92     62.98 o 
   6  14   7      161.78      191.89     49.15 o 
  -9  15   7       22.57       63.32     67.50 o 
  -8  15   7       36.88      133.60     68.19 o 
  -7  15   7       22.01       43.97     74.80 o 
  -6  15   7       36.02       55.75     29.35 o 
  -5  15   7        3.82       32.95     22.63 o 
  -4  15   7      235.35      255.94     30.93 o 
  -3  15   7      225.07      205.30     26.30 o 
  -2  15   7       23.50       21.66     19.91 o 
  -1  15   7      259.62      212.47     44.06 o 
   0  15   7       49.84       47.44     28.51 o 
   1  15   7        4.79       37.58     47.32 o 
   2  15   7       29.81        9.05     50.80 o 
   3  15   7      191.18      129.08     51.84 o 
   4  15   7      165.33       95.14     38.64 o 
   5  15   7       79.35       51.48     68.89 o 
   6  15   7       15.60      -12.41     37.92 o 
  -9  16   7      267.29      385.50    103.68 o 
  -8  16   7      182.56      240.07     84.89 o 
  -7  16   7      206.94      173.08    137.08 o 
  -6  16   7      289.75      319.72     45.04 o 
  -5  16   7      371.60      444.20     37.41 o 
  -4  16   7       46.79       52.88     22.67 o 
  -3  16   7      806.60      845.93     56.04 o 
  -2  16   7      483.89      527.08     78.74 o 
  -1  16   7      513.60      554.38     42.29 o 
   0  16   7      145.63      152.36     34.85 o 
   1  16   7     1604.69     1441.87    258.85 o 
   2  16   7      554.33      541.37     93.94 o 
   3  16   7       95.49      137.08     68.19 o 
   4  16   7       89.83       99.51     65.41 o 
   5  16   7      198.42      251.80     52.69 o 
  -8  17   7       13.93       -8.35     59.15 o 
  -7  17   7        3.74       12.53     57.06 o 
  -6  17   7       14.22       54.99     51.49 o 
  -5  17   7      100.31       49.28     28.27 o 
  -4  17   7      271.42      292.14     33.19 o 
  -3  17   7       27.10       29.71     23.54 o 
  -2  17   7      175.72      190.49     31.11 o 
  -1  17   7       22.64        3.18     26.86 o 
   0  17   7       22.07       29.14     39.82 o 
   1  17   7      100.41       33.13     38.61 o 
   2  17   7       50.94       84.89     60.54 o 
   3  17   7        1.19      -41.05     52.19 o 
   4  17   7        2.21      -32.01     52.88 o 
   5  17   7        4.12      103.68     71.67 o 
  -8  18   7      203.99      240.07     87.68 o 
  -7  18   7       91.47      196.92     77.24 o 
  -6  18   7      545.11      459.26     93.94 o 
  -5  18   7       16.66       16.79     26.79 o 
  -4  18   7      700.79      778.44     49.48 o 
  -3  18   7       73.44       74.63     25.51 o 
  -2  18   7     1349.02     1349.72     76.54 o 
  -1  18   7      158.70       97.05     41.19 o 
   0  18   7     1150.49     1016.95     84.07 o 
   1  18   7       80.99       35.27     79.67 o 
   2  18   7      320.61      342.36     82.11 o 
   3  18   7       31.39        6.26     57.06 o 
   4  18   7      598.35      562.94    109.94 o 
  -7  19   7       46.83       31.31     63.32 o 
  -6  19   7        2.84       24.21     41.52 o 
  -5  19   7        0.06      -18.77     27.15 o 
  -4  19   7        0.74        5.85     38.31 o 
  -3  19   7       89.35      137.11     35.98 o 
  -2  19   7        6.06      -38.27     48.01 o 
  -1  19   7        0.52      -26.42     31.76 o 
   0  19   7       11.60      -35.67     35.67 o 
   1  19   7       91.02       31.44     42.30 o 
   2  19   7       24.02      -39.72     39.72 o 
   3  19   7        0.78        7.65     61.23 o 
   4  19   7      111.46      127.34     73.06 o 
  -6  20   7        8.52      -25.03     41.07 o 
  -5  20   7      219.41      260.56     58.04 o 
  -4  20   7       17.43       -1.87     44.50 o 
  -3  20   7      594.51      539.19     71.07 o 
  -2  20   7        0.23      -43.84     43.84 o 
  -1  20   7     1121.71     1029.85    130.82 o 
   0  20   7       66.79       91.85     60.54 o 
   1  20   7      246.87      223.37     80.02 o 
   2  20   7        1.85       45.23     63.32 o 
   3  20   7      361.67      300.61     95.33 o 
  -5  21   7        2.46      -34.62     38.79 o 
  -4  21   7       41.54       60.75     44.28 o 
  -3  21   7       21.25      -28.25     36.16 o 
  -2  21   7        1.04       15.31     64.02 o 
  -1  21   7        8.68      -33.40     54.97 o 
   0  21   7       31.24       36.88     64.71 o 
   1  21   7        0.38      -35.49     57.76 o 
   2  21   7       17.39      -52.88     52.88 o 
  -4  22   7      421.43      391.63     67.64 o 
  -3  22   7       15.77      -54.28     65.41 o 
  -2  22   7      216.59      278.34     87.68 o 
  -1  22   7       42.45       63.32     67.50 o 
   0  22   7      119.53      108.55     69.58 o 
   1  22   7       18.93      -38.97     60.54 o 
 -12   0   8      106.93      183.01     73.06 o 
 -10   0   8      333.39      375.33     92.55 o 
  -8   0   8     1180.65     1233.18     88.45 o 
  -6   0   8     1629.95     1784.29     70.92 o 
  -4   0   8     5225.46     5038.71    126.15 o 
  -2   0   8     5980.27     6009.03     82.63 o 
   0   0   8       41.85       10.69     17.63 o 
   2   0   8     6904.68     6750.40    228.24 o 
   4   0   8     2144.04     1837.73    120.38 o 
   6   0   8      455.40      493.35     86.28 o 
   8   0   8      236.04      239.37     78.63 o 
 -12   1   8       25.06       48.36     42.81 o 
 -11   1   8      264.69      365.63     60.26 o 
 -10   1   8      352.62      383.89     43.25 o 
  -9   1   8       56.71       74.35     26.34 o 
  -8   1   8      255.22      232.13     31.73 o 
  -7   1   8      130.11      130.99     26.18 o 
  -6   1   8     1533.45     1548.49     53.12 o 
  -5   1   8     1792.78     1833.73     40.24 o 
  -4   1   8     2413.65     2400.19     41.48 o 
  -3   1   8     1157.60     1103.86     23.25 o 
  -2   1   8      659.80      697.90     23.13 o 
  -1   1   8      395.05      344.69     22.42 o 
   0   1   8     3747.36     3696.29     60.15 o 
   1   1   8      624.17      545.60     46.30 o 
   2   1   8     1857.34     1946.91     80.42 o 
   3   1   8       25.13       74.24     27.99 o 
   4   1   8      295.19      350.73     46.55 o 
   5   1   8      552.69      579.18     63.32 o 
   6   1   8      441.49      550.70     63.21 o 
   7   1   8        0.25      -13.57     31.98 o 
   8   1   8       39.24      108.19     36.53 o 
 -12   2   8       17.30       58.61     41.81 o 
 -11   2   8      185.61      186.32     47.98 o 
 -10   2   8      159.48      176.10     34.17 o 
  -9   2   8      356.73      446.27     42.57 o 
  -8   2   8      657.20      549.22     43.37 o 
  -7   2   8      185.03      201.02     28.90 o 
  -6   2   8        5.81        6.53     16.85 o 
  -5   2   8     1939.09     1908.62     42.90 o 
  -4   2   8      741.68      692.36     17.05 o 
  -3   2   8     4785.94     4897.77     51.91 o 
  -2   2   8       71.40       78.40      9.83 o 
  -1   2   8     3501.10     3484.78     56.66 o 
   0   2   8      273.04      274.88     17.23 o 
   1   2   8     3305.87     3422.23     60.37 o 
   2   2   8      616.10      559.48     92.55 o 
   3   2   8     1267.80     1417.43     89.07 o 
   4   2   8      158.86       48.90     29.20 o 
   5   2   8      882.20      917.08     75.01 o 
   6   2   8        9.34       22.38     29.71 o 
   7   2   8     1152.72     1225.18     78.06 o 
   8   2   8       22.17       27.02     30.51 o 
 -12   3   8        6.15       34.10     59.15 o 
 -11   3   8      263.86      339.14     58.74 o 
 -10   3   8        1.12      -22.27     22.27 o 
  -9   3   8      107.30      101.74     28.07 o 
  -8   3   8      295.16      326.80     59.92 o 
  -7   3   8      275.87      306.10     45.70 o 
  -6   3   8        0.32       11.27     19.63 o 
  -5   3   8     2753.80     2777.35     45.75 o 
  -4   3   8        0.20       -0.49      6.66 o 
  -3   3   8      437.30      412.72     15.56 o 
  -2   3   8     1257.97     1280.19     28.30 o 
  -1   3   8      705.04      629.80     29.20 o 
   0   3   8        0.06      -13.49     13.49 o 
   1   3   8     3354.39     3210.35     73.42 o 
   2   3   8      303.68      282.12     23.69 o 
   3   3   8      544.60      529.40     44.16 o 
   4   3   8       75.88       71.67     30.75 o 
   5   3   8      420.84      414.24     53.25 o 
   6   3   8        0.34      -27.69     39.66 o 
   7   3   8      319.96      324.76     45.22 o 
   8   3   8       46.93       21.10     32.56 o 
 -11   4   8       21.77       50.30     40.52 o 
 -10   4   8       10.33       41.93     25.95 o 
  -9   4   8      257.24      203.13     33.33 o 
  -8   4   8      887.25      829.52     56.65 o 
  -7   4   8      299.96      311.41     42.08 o 
  -6   4   8      952.03      825.56     48.07 o 
  -5   4   8       71.12       50.69     15.03 o 
  -4   4   8       19.15        5.77      6.98 o 
  -3   4   8     4582.23     4741.19     54.27 o 
  -2   4   8     3477.37     3482.58     44.53 o 
  -1   4   8      712.84      675.48     28.62 o 
   0   4   8     4023.35     4240.04     82.53 o 
   1   4   8     2208.66     2109.66    123.86 o 
   2   4   8      481.35      481.64     40.54 o 
   3   4   8      676.55      664.62     32.87 o 
   4   4   8      383.45      420.87     34.10 o 
   5   4   8      129.10      199.26     41.75 o 
   6   4   8      464.24      497.77     49.09 o 
   7   4   8      198.41      178.35     37.68 o 
   8   4   8      105.74       99.61     43.29 o 
 -11   5   8        6.02      -14.61     53.58 o 
 -10   5   8       96.57       86.12     29.81 o 
  -9   5   8      147.21      126.65     30.16 o 
  -8   5   8     1362.30     1516.61     77.90 o 
  -7   5   8      141.33       42.63     35.77 o 
  -6   5   8       94.32       55.10     39.33 o 
  -5   5   8      110.86      112.10     12.27 o 
  -4   5   8      454.18      461.46     18.28 o 
  -3   5   8      183.86      184.42     12.34 o 
  -2   5   8     5159.63     5225.82     61.91 o 
  -1   5   8        1.72        4.50     14.06 o 
   0   5   8     1708.59     1730.40     68.30 o 
   1   5   8       15.71      -15.11     15.11 o 
   2   5   8      799.57      732.26     48.93 o 
   3   5   8      627.62      695.20     50.67 o 
   4   5   8     1548.51     1559.41    121.77 o 
   5   5   8        0.19       -1.44     20.87 o 
   6   5   8      195.30      199.86     36.20 o 
   7   5   8       19.84       20.13     28.12 o 
   8   5   8      184.50      215.11     51.60 o 
 -11   6   8       75.72       57.76     61.93 o 
 -10   6   8      187.35      161.39     34.21 o 
  -9   6   8        2.42      -28.52     28.52 o 
  -8   6   8      172.53      160.23     46.43 o 
  -7   6   8     1118.41     1179.11     92.55 o 
  -6   6   8     3295.21     3136.50     98.73 o 
  -5   6   8       97.55       79.95     19.89 o 
  -4   6   8     2815.50     2712.33     42.95 o 
  -3   6   8     1239.97     1241.98     26.64 o 
  -2   6   8     3017.44     2904.14     43.97 o 
  -1   6   8      790.16      775.82     37.76 o 
   0   6   8     2821.70     2683.26     69.40 o 
   1   6   8     1212.83     1186.38     52.43 o 
   2   6   8     2264.47     2277.17     76.45 o 
   3   6   8      124.20      145.06     24.02 o 
   4   6   8     2003.95     1946.68    133.76 o 
   5   6   8      411.54      384.49     42.41 o 
   6   6   8      290.36      278.15     41.05 o 
   7   6   8      139.55      166.68     43.54 o 
 -11   7   8       65.63      169.09     75.85 o 
 -10   7   8        3.13      -33.60     33.60 o 
  -9   7   8      718.59      832.00    100.90 o 
  -8   7   8      436.49      405.32     61.69 o 
  -7   7   8      690.89      729.85     75.60 o 
  -6   7   8       82.42       80.23     29.91 o 
  -5   7   8      253.59      259.22     30.44 o 
  -4   7   8      379.69      345.58     16.41 o 
  -3   7   8     3475.09     3504.34     47.58 o 
  -2   7   8      367.18      356.58     15.64 o 
  -1   7   8      778.22      782.09     27.92 o 
   0   7   8        0.63        2.36     13.20 o 
   1   7   8      633.29      557.92     41.98 o 
   2   7   8      431.80      440.79     33.64 o 
   3   7   8      460.54      476.06     36.38 o 
   4   7   8      314.05      302.61     62.34 o 
   5   7   8      485.09      506.17     47.99 o 
   6   7   8        0.40       18.17     24.29 o 
   7   7   8       59.70       71.90     31.60 o 
 -11   8   8       91.05       54.97     66.11 o 
 -10   8   8       35.63      -29.23     48.01 o 
  -9   8   8      216.27      154.90     52.49 o 
  -8   8   8        0.07      -42.45     42.45 o 
  -7   8   8      862.42      784.53    122.82 o 
  -6   8   8        0.38       18.76     26.59 o 
  -5   8   8     2179.22     2231.55     68.91 o 
  -4   8   8     1112.33     1039.12     31.40 o 
  -3   8   8      987.32      937.13     27.60 o 
  -2   8   8      169.06      159.70     15.29 o 
  -1   8   8     2983.26     3073.68     49.59 o 
   0   8   8      293.58      287.72     23.41 o 
   1   8   8     1062.25     1119.38     50.92 o 
   2   8   8      678.80      610.57     38.86 o 
   3   8   8     1857.33     1836.56    131.49 o 
   4   8   8       57.82       43.11     25.10 o 
   5   8   8      955.13     1015.99     78.55 o 
   6   8   8       18.00       72.30     28.81 o 
   7   8   8       83.07      103.70     32.92 o 
 -11   9   8        0.06       -2.78     59.84 o 
 -10   9   8      244.40      326.35     86.28 o 
  -9   9   8       95.80      140.30     50.99 o 
  -8   9   8      655.15      604.97     77.73 o 
  -7   9   8      947.28      925.29    132.21 o 
  -6   9   8      256.53      267.68     41.86 o 
  -5   9   8      215.61      171.46     30.13 o 
  -4   9   8      996.48     1013.23     33.84 o 
  -3   9   8      330.41      281.68     18.39 o 
  -2   9   8     1188.75     1202.39     34.40 o 
  -1   9   8      438.58      455.29     24.03 o 
   0   9   8     2383.68     2478.20     54.30 o 
   1   9   8      559.06      517.31     49.20 o 
   2   9   8      162.16      125.73     23.06 o 
   3   9   8      357.85      438.66     41.43 o 
   4   9   8      608.41      631.93     50.33 o 
   5   9   8        4.34       -2.23     21.11 o 
   6   9   8       47.36       96.73     31.41 o 
   7   9   8       50.32       31.74     29.00 o 
 -11  10   8       34.88      116.90     73.76 o 
 -10  10   8      225.79      321.48     91.85 o 
  -9  10   8       14.04       35.18     42.03 o 
  -8  10   8      436.13      487.85    110.64 o 
  -7  10   8      312.16      335.50     63.09 o 
  -6  10   8      890.23     1024.40     69.78 o 
  -5  10   8       12.50       11.36     14.38 o 
  -4  10   8     1529.81     1581.19     41.44 o 
  -3  10   8      960.91      970.57     40.37 o 
  -2  10   8     1806.86     1846.10     42.53 o 
  -1  10   8       90.20       99.80     13.97 o 
   0  10   8     1985.37     2079.20     47.18 o 
   1  10   8      114.88      138.76     22.89 o 
   2  10   8     1222.42     1259.05     57.38 o 
   3  10   8      181.05      129.27     28.52 o 
   4  10   8      527.41      563.87     48.36 o 
   5  10   8        7.88       18.72     24.52 o 
   6  10   8      229.70      196.16     52.99 o 
   7  10   8        1.80       30.83     31.72 o 
 -10  11   8       73.12       57.76     59.15 o 
  -9  11   8      110.05      122.33     52.52 o 
  -8  11   8       54.87       23.03     67.15 o 
  -7  11   8       66.21      106.76     49.55 o 
  -6  11   8      436.55      416.25     49.80 o 
  -5  11   8     1095.81     1015.16     41.39 o 
  -4  11   8     1199.23     1292.92     59.70 o 
  -3  11   8       85.43       80.35     19.97 o 
  -2  11   8      945.90     1008.23     33.53 o 
  -1  11   8       25.95       13.03     13.89 o 
   0  11   8      108.45      125.29     19.60 o 
   1  11   8     1690.03     1555.93     48.74 o 
   2  11   8     1264.97     1217.21     60.09 o 
   3  11   8       14.27       35.32     22.49 o 
   4  11   8       52.58        5.01     33.42 o 
   5  11   8       65.17       71.02     49.38 o 
   6  11   8      154.97      154.81     36.91 o 
   7  11   8       33.55       27.14     55.67 o 
 -10  12   8       58.89       33.40     70.98 o 
  -9  12   8      335.19      398.72     97.42 o 
  -8  12   8       59.39       28.81     68.89 o 
  -7  12   8      126.10      167.68     57.64 o 
  -6  12   8      108.47       40.44     30.76 o 
  -5  12   8      942.71      867.79     37.13 o 
  -4  12   8      205.70      221.43     34.44 o 
  -3  12   8     1421.87     1450.71     54.22 o 
  -2  12   8      791.32      835.49     31.37 o 
  -1  12   8      268.96      268.36     23.60 o 
   0  12   8       39.99       44.51     15.32 o 
   1  12   8     2028.90     2168.68     60.38 o 
   2  12   8       30.05       20.96     29.50 o 
   3  12   8      612.15      625.83     69.32 o 
   4  12   8       48.33       42.12     25.84 o 
   5  12   8      503.11      588.26     67.55 o 
   6  12   8       52.80      111.97     68.89 o 
 -10  13   8       46.52       50.10     63.32 o 
  -9  13   8       61.87      151.00     75.85 o 
  -8  13   8       44.14       25.04     45.03 o 
  -7  13   8      119.86       83.32     53.58 o 
  -6  13   8       24.20      -24.89     26.72 o 
  -5  13   8     1061.14     1117.29     49.65 o 
  -4  13   8       33.38       40.54     18.70 o 
  -3  13   8       27.59       30.49     17.37 o 
  -2  13   8        1.36      -16.87     16.87 o 
  -1  13   8      528.57      551.21     32.08 o 
   0  13   8       10.03      -12.09     17.07 o 
   1  13   8      608.88      662.99     56.18 o 
   2  13   8      138.37       93.10     32.95 o 
   3  13   8        1.44      -24.23     24.23 o 
   4  13   8       27.65       64.91     33.19 o 
   5  13   8      150.39      132.82     43.39 o 
   6  13   8        0.26       78.27     42.18 o 
  -9  14   8      221.03      249.11     84.20 o 
  -8  14   8      287.00      272.77     82.11 o 
  -7  14   8       60.90       41.93    134.30 o 
  -6  14   8      280.53      234.32     33.31 o 
  -5  14   8       90.86       80.24     36.36 o 
  -4  14   8      430.16      537.80     36.33 o 
  -3  14   8      261.90      256.93     33.97 o 
  -2  14   8      327.99      312.15     41.98 o 
  -1  14   8       36.81        3.54     22.20 o 
   0  14   8      427.64      396.20     46.32 o 
   1  14   8      461.41      386.89     80.72 o 
   2  14   8      688.69      770.04     65.87 o 
   3  14   8      387.53      348.11     50.29 o 
   4  14   8      174.21      234.79     61.93 o 
   5  14   8       40.04      109.14     41.40 o 
   6  14   8      141.88      151.96     49.14 o 
  -9  15   8        0.01      -33.40     61.93 o 
  -8  15   8      187.57      192.05     82.81 o 
  -7  15   8        5.28        3.19     96.03 o 
  -6  15   8      419.56      436.84    123.86 o 
  -5  15   8       19.01       -5.82     20.25 o 
  -4  15   8     1527.93     1460.19     98.63 o 
  -3  15   8       37.55       14.22     19.62 o 
  -2  15   8      754.52      663.79     52.61 o 
  -1  15   8       23.02       -6.26     38.71 o 
   0  15   8      473.47      367.28     47.86 o 
   1  15   8       69.97       58.45     55.67 o 
   2  15   8      149.50      104.38     57.76 o 
   3  15   8       16.23       15.35     30.76 o 
   4  15   8      524.51      459.63     65.06 o 
   5  15   8        2.08      -11.35     34.60 o 
  -9  16   8       10.27      -54.97     54.97 o 
  -8  16   8      219.09      196.23     84.20 o 
  -7  16   8       35.45       45.93     61.23 o 
  -6  16   8      109.73       93.10     28.71 o 
  -5  16   8       52.50       66.55     23.40 o 
  -4  16   8      457.54      528.15     42.08 o 
  -3  16   8       25.40       47.93     24.38 o 
  -2  16   8      595.22      563.53     50.34 o 
  -1  16   8      542.31      555.85     51.66 o 
   0  16   8      279.11      193.85     52.32 o 
   1  16   8      172.51      132.41     67.84 o 
   2  16   8      188.27      180.22     67.50 o 
   3  16   8        3.42      -35.49     43.14 o 
   4  16   8      125.48       90.65     52.54 o 
   5  16   8      127.83      140.32     46.62 o 
  -8  17   8       14.24       73.06     68.89 o 
  -7  17   8      207.18      304.78     89.76 o 
  -6  17   8      107.55       90.37     45.50 o 
  -5  17   8      239.76      290.19     33.79 o 
  -4  17   8       17.78       38.72     23.04 o 
  -3  17   8      390.99      403.67     39.35 o 
  -2  17   8       25.00       -2.55     26.11 o 
  -1  17   8      582.10      544.22     65.93 o 
   0  17   8      106.33       14.56     40.34 o 
   1  17   8      209.56      113.75     49.64 o 
   2  17   8        7.27       57.06     54.28 o 
   3  17   8       87.56      151.00     71.67 o 
   4  17   8       61.50       49.41     64.71 o 
  -7  18   8      334.98      538.58    109.25 o 
  -6  18   8       34.63       74.47     44.57 o 
  -5  18   8      138.25      148.25     34.25 o 
  -4  18   8       50.24       64.19     26.74 o 
  -3  18   8      339.36      344.23     38.10 o 
  -2  18   8       29.56       72.30     30.86 o 
  -1  18   8      361.98      464.68     66.80 o 
   0  18   8       69.07       -5.67     38.34 o 
   1  18   8      172.52      235.57     56.27 o 
   2  18   8        4.90      -48.01     48.01 o 
   3  18   8      203.44      183.70     78.63 o 
   4  18   8       28.94      -55.67     55.67 o 
  -7  19   8       37.66       93.94     61.23 o 
  -6  19   8      122.57      143.53     52.31 o 
  -5  19   8        0.27      -27.10     37.13 o 
  -4  19   8       65.90       61.75     32.17 o 
  -3  19   8       73.68       34.62     33.03 o 
  -2  19   8      250.01      362.67     58.12 o 
  -1  19   8       88.85        8.33     39.33 o 
   0  19   8       20.21      -38.62     38.62 o 
   1  19   8       11.30      -62.73     78.98 o 
   2  19   8       27.58      -40.55     45.79 o 
   3  19   8      132.13      164.92     80.02 o 
  -6  20   8      243.62      335.03     66.80 o 
  -5  20   8       25.94        8.38     40.59 o 
  -4  20   8      255.34      309.41     47.40 o 
  -3  20   8        9.42       -4.87     53.58 o 
  -2  20   8      256.95      305.48     86.98 o 
  -1  20   8        7.33      -21.57     55.67 o 
   0  20   8      203.47      215.71     83.50 o 
   1  20   8        0.01       26.44     56.36 o 
   2  20   8      113.94      107.16     71.67 o 
  -5  21   8       59.52       -3.27     44.51 o 
  -4  21   8       14.29      -40.48     40.48 o 
  -3  21   8       13.54       73.76     69.58 o 
  -2  21   8      268.34      244.24     83.50 o 
  -1  21   8       32.55       52.19     69.58 o 
   0  21   8       12.18      -38.97     59.15 o 
   1  21   8       26.13       14.61     65.41 o 
  -3  22   8       97.24      231.02     88.37 o 
  -2  22   8       52.59       -0.70     68.89 o 
  -1  22   8       47.14       34.79     73.06 o 
 -11   0   9       18.30      -17.40     48.71 o 
  -9   0   9      640.89      555.81     68.08 o 
  -7   0   9      443.70      467.00     59.84 o 
  -5   0   9     1439.68     1331.88     46.31 o 
  -3   0   9     1960.84     1980.49     76.03 o 
  -1   0   9       94.13       95.98     17.97 o 
   1   0   9     1358.43     1353.32     64.59 o 
   3   0   9      661.65      649.92     84.20 o 
   5   0   9      143.07      112.73     53.58 o 
   7   0   9       77.45       73.06     58.45 o 
 -11   1   9      255.40      315.82     59.60 o 
 -10   1   9       94.98      113.10     32.35 o 
  -9   1   9      612.61      680.03     52.13 o 
  -8   1   9      491.28      473.21     42.58 o 
  -7   1   9       49.03       59.54     23.35 o 
  -6   1   9     2237.39     2088.55     76.37 o 
  -5   1   9     3867.93     3865.66     59.44 o 
  -4   1   9      622.73      625.29     22.91 o 
  -3   1   9     3012.91     3136.26     41.57 o 
  -2   1   9      977.22     1030.49     30.29 o 
  -1   1   9     1447.10     1401.42     33.73 o 
   0   1   9      950.93      982.37     33.27 o 
   1   1   9     3625.28     3748.02     74.21 o 
   2   1   9     1744.34     1718.28     63.93 o 
   3   1   9      782.39      747.69    247.37 o 
   4   1   9      296.13      318.23     48.03 o 
   5   1   9      483.17      497.32     59.29 o 
   6   1   9      108.65      153.79     42.54 o 
   7   1   9      388.91      478.71     65.88 o 
 -11   2   9       12.21        4.23     40.01 o 
 -10   2   9       34.24        3.01     25.67 o 
  -9   2   9      158.83      151.23     31.15 o 
  -8   2   9       99.31       74.54     25.69 o 
  -7   2   9       78.07       50.63     24.35 o 
  -6   2   9      503.99      473.30     34.25 o 
  -5   2   9       44.07       71.34     12.50 o 
  -4   2   9      783.33      721.65     22.57 o 
  -3   2   9      923.17      909.70     37.30 o 
  -2   2   9      280.49      286.83     16.87 o 
  -1   2   9        8.47        7.45     12.89 o 
   0   2   9      158.65      142.06     15.10 o 
   1   2   9       15.88        0.67     14.61 o 
   2   2   9       10.14       10.96     17.76 o 
   3   2   9      245.21      288.83    106.46 o 
   4   2   9      285.49      276.76     45.96 o 
   5   2   9        1.32      -20.39     26.65 o 
   6   2   9      203.47      230.46     78.98 o 
   7   2   9       22.59       37.58     30.64 o 
 -11   3   9       27.93       72.91     44.08 o 
 -10   3   9      590.64      636.25     53.14 o 
  -9   3   9       23.28       15.96     24.95 o 
  -8   3   9     1500.56     1509.46    103.05 o 
  -7   3   9      535.81      481.36     49.00 o 
  -6   3   9     2891.32     2786.51     70.20 o 
  -5   3   9      134.29      145.66     12.92 o 
  -4   3   9     4402.40     4396.60     58.79 o 
  -3   3   9      225.21      243.14     14.60 o 
  -2   3   9     1405.21     1401.18     45.25 o 
  -1   3   9      239.60      238.80     21.08 o 
   0   3   9     6459.08     6603.09    109.67 o 
   1   3   9       56.00       36.22     19.44 o 
   2   3   9     1202.09     1177.86     68.28 o 
   3   3   9      174.33      200.98     20.47 o 
   4   3   9     1177.08     1211.83    116.90 o 
   5   3   9      175.61      208.57     43.87 o 
   6   3   9      465.78      466.47     92.20 o 
   7   3   9        4.59       37.51     29.63 o 
 -11   4   9       93.31       93.05     48.36 o 
 -10   4   9      122.07      121.24     50.62 o 
  -9   4   9       23.39        8.84     25.37 o 
  -8   4   9      126.37      138.56     34.87 o 
  -7   4   9      106.03       84.56     30.75 o 
  -6   4   9      352.95      392.23     40.41 o 
  -5   4   9     1112.35     1076.46     28.04 o 
  -4   4   9      545.68      569.65     22.43 o 
  -3   4   9       19.02       30.23     14.14 o 
  -2   4   9      173.10      170.81     16.23 o 
  -1   4   9     2003.52     2145.24     48.17 o 
   0   4   9      794.43      768.62     47.81 o 
   1   4   9      568.07      536.55     63.09 o 
   2   4   9      436.94      449.08     41.91 o 
   3   4   9        3.01      -20.21     22.62 o 
   4   4   9       13.87      -16.45     49.06 o 
   5   4   9      523.61      470.26     75.15 o 
   6   4   9       29.46       34.12     27.55 o 
   7   4   9      150.75      124.67     37.01 o 
 -11   5   9      113.73      280.43     85.59 o 
 -10   5   9       28.31        6.23     26.47 o 
  -9   5   9      602.04      624.47     60.42 o 
  -8   5   9      164.22       91.84     33.38 o 
  -7   5   9      981.96      942.04     64.80 o 
  -6   5   9       31.63       41.24     22.89 o 
  -5   5   9     1329.42     1236.14     44.33 o 
  -4   5   9       13.52       10.64     10.19 o 
  -3   5   9     3434.40     3469.52     50.16 o 
  -2   5   9       16.46       13.32     15.46 o 
  -1   5   9     3255.62     3173.62     59.75 o 
   0   5   9      104.33       85.61     21.09 o 
   1   5   9      210.79      173.47     26.89 o 
   2   5   9      108.00       83.19     39.62 o 
   3   5   9     1982.07     1995.03    114.47 o 
   4   5   9       30.18      -23.60     23.60 o 
   5   5   9      531.93      628.13     53.55 o 
   6   5   9       12.03       10.89     26.51 o 
   7   5   9      198.70      205.88     40.81 o 
 -11   6   9       35.66      153.78     76.54 o 
 -10   6   9       42.28       14.77     31.78 o 
  -9   6   9        0.31       17.44     28.14 o 
  -8   6   9       26.50        9.41     24.54 o 
  -7   6   9      273.69      280.90     40.24 o 
  -6   6   9      599.90      541.79     50.58 o 
  -5   6   9        1.65       -5.50     10.92 o 
  -4   6   9      201.84      212.16     17.26 o 
  -3   6   9       71.74       65.84     11.35 o 
  -2   6   9      131.94      114.80     16.08 o 
  -1   6   9      451.61      459.41     30.55 o 
   0   6   9     1074.09     1110.91     48.44 o 
   1   6   9     1200.19     1245.82     60.33 o 
   2   6   9       32.43       49.86     27.17 o 
   3   6   9      466.21      482.44     55.35 o 
   4   6   9      208.81      226.88     35.40 o 
   5   6   9      258.42      305.94     41.46 o 
   6   6   9      106.62       43.19     27.00 o 
   7   6   9       36.73       21.61     29.81 o 
 -11   7   9        6.15       22.27     61.93 o 
 -10   7   9      115.48      104.11     42.10 o 
  -9   7   9        7.38       16.09     41.40 o 
  -8   7   9      758.83      810.93     85.28 o 
  -7   7   9      312.96      244.19     52.51 o 
  -6   7   9     2376.03     2283.72     87.40 o 
  -5   7   9       93.11       68.06     16.01 o 
  -4   7   9      831.37      855.42     23.34 o 
  -3   7   9       56.25       62.11     11.97 o 
  -2   7   9     5664.51     5789.28     64.84 o 
  -1   7   9      973.28     1014.08     57.31 o 
   0   7   9     3152.47     3298.26     81.62 o 
   1   7   9      151.94      132.50     22.36 o 
   2   7   9      210.66      161.95     24.17 o 
   3   7   9      152.75      118.20     28.08 o 
   4   7   9     2006.16     1924.84     75.97 o 
   5   7   9       46.18       88.52     28.24 o 
   6   7   9      169.33       99.30     34.40 o 
   7   7   9       41.04       37.60     54.45 o 
 -11   8   9        6.43       25.05     66.80 o 
 -10   8   9       38.53      -43.14     53.58 o 
  -9   8   9       74.86       88.37     81.41 o 
  -8   8   9        0.13       23.15     41.31 o 
  -7   8   9        0.19      -34.77     53.23 o 
  -6   8   9      373.98      383.10     47.88 o 
  -5   8   9      120.99       90.58     18.71 o 
  -4   8   9      238.36      273.04     17.10 o 
  -3   8   9      302.61      288.17     17.82 o 
  -2   8   9        4.40        7.55      9.47 o 
  -1   8   9       99.53      130.54     17.07 o 
   0   8   9      208.19      211.34     22.89 o 
   1   8   9       79.34       79.50     19.51 o 
   2   8   9      376.78      430.33     38.93 o 
   3   8   9       78.58       77.33     25.67 o 
   4   8   9      168.76      226.19     35.88 o 
   5   8   9        0.55       11.29     22.96 o 
   6   8   9       61.82       88.01     31.41 o 
   7   8   9        2.41        7.12     28.51 o 
 -11   9   9      106.95      112.73     78.63 o 
 -10   9   9       53.76       -5.57     51.49 o 
  -9   9   9      257.92      208.96     59.97 o 
  -8   9   9      375.33      402.83     68.04 o 
  -7   9   9      220.26      218.43     55.66 o 
  -6   9   9      677.99      665.61     83.56 o 
  -5   9   9      590.04      584.11     44.51 o 
  -4   9   9      209.13      267.62     17.88 o 
  -3   9   9     2613.99     2650.60     50.71 o 
  -2   9   9     3306.92     3337.28     43.75 o 
  -1   9   9     1569.34     1568.65     38.11 o 
   0   9   9     1138.25     1160.37     41.71 o 
   1   9   9      424.51      440.02     33.94 o 
   2   9   9      440.10      435.40     40.25 o 
   3   9   9     1101.67     1113.04     64.23 o 
   4   9   9      460.11      354.14     42.63 o 
   5   9   9      186.58      156.45     46.39 o 
   6   9   9      180.95      217.52     40.99 o 
 -10  10   9        6.01      -26.44     59.84 o 
  -9  10   9       55.12      101.80     99.85 o 
  -8  10   9        3.81      -17.77     40.01 o 
  -7  10   9       26.83      -34.23     34.23 o 
  -6  10   9      605.15      629.67     60.54 o 
  -5  10   9       50.16       46.90     15.23 o 
  -4  10   9       31.84       31.22     13.99 o 
  -3  10   9      638.14      632.51     28.41 o 
  -2  10   9      117.58       95.28     16.62 o 
  -1  10   9      640.59      612.45     27.39 o 
   0  10   9      649.55      625.92     33.45 o 
   1  10   9      328.85      367.86     29.55 o 
   2  10   9      305.91      295.38     35.13 o 
   3  10   9      336.15      376.40     41.29 o 
   4  10   9       16.54        3.31     22.58 o 
   5  10   9      111.83       76.51     29.99 o 
   6  10   9        0.12       -6.34     28.85 o 
 -10  11   9      241.15      318.70     94.64 o 
  -9  11   9      133.34      172.57     75.85 o 
  -8  11   9       94.95        9.96    127.34 o 
  -7  11   9      448.01      500.20     73.78 o 
  -6  11   9      558.39      572.98     61.74 o 
  -5  11   9     1415.76     1405.57     47.31 o 
  -4  11   9      312.64      315.06     28.01 o 
  -3  11   9      114.52      141.90     20.75 o 
  -2  11   9      494.25      462.64     26.10 o 
  -1  11   9      266.13      289.93     21.64 o 
   0  11   9     1131.69     1071.73     38.98 o 
   1  11   9     1736.04     1810.16     74.80 o 
   2  11   9      358.36      308.62     35.65 o 
   3  11   9      461.85      486.50     45.27 o 
   4  11   9       24.29        3.80     23.21 o 
   5  11   9      159.47      153.14     50.67 o 
   6  11   9       73.74       89.55     34.17 o 
 -10  12   9        6.69      -25.75     59.84 o 
  -9  12   9        9.98       15.31     58.45 o 
  -8  12   9      204.68      195.43     63.85 o 
  -7  12   9        3.86       18.38     76.54 o 
  -6  12   9       69.83       51.00     51.37 o 
  -5  12   9      169.60      142.21     23.75 o 
  -4  12   9       85.00       81.99     18.87 o 
  -3  12   9       90.76      114.83     18.05 o 
  -2  12   9      222.27      238.16     24.60 o 
  -1  12   9      184.85      175.68     21.06 o 
   0  12   9      195.82      210.16     23.42 o 
   1  12   9       63.58       39.63     19.73 o 
   2  12   9      356.51      362.66     39.95 o 
   3  12   9        0.39      -26.87     29.46 o 
   4  12   9      223.44      269.03     40.01 o 
   5  12   9       10.22       51.57     31.48 o 
   6  12   9       20.20      -11.01     36.28 o 
  -9  13   9        6.56       27.14     61.23 o 
  -8  13   9      264.41      225.81     81.07 o 
  -7  13   9       11.93        2.65     44.90 o 
  -6  13   9      494.70      543.88     49.42 o 
  -5  13   9      300.74      291.51     30.14 o 
  -4  13   9     1658.18     1674.74     52.59 o 
  -3  13   9       88.48       94.18     23.95 o 
  -2  13   9      437.31      446.22     30.74 o 
  -1  13   9      112.74      131.00     28.20 o 
   0  13   9      752.68      775.35     59.73 o 
   1  13   9      115.17       96.05     26.31 o 
   2  13   9      659.36      807.03     56.04 o 
   3  13   9        0.19        1.89     21.70 o 
   4  13   9      262.49      227.95     48.65 o 
   5  13   9        1.07       23.60     35.43 o 
  -9  14   9       56.32       -3.48     58.45 o 
  -8  14   9       45.42      134.99     71.67 o 
  -7  14   9       80.67       55.90     53.08 o 
  -6  14   9        7.08       16.40     17.88 o 
  -5  14   9       80.19      105.41     24.37 o 
  -4  14   9      197.05      184.74     26.44 o 
  -3  14   9      105.97       86.95     25.24 o 
  -2  14   9      137.46      160.76     29.34 o 
  -1  14   9      271.16      331.05     42.18 o 
   0  14   9       23.49        3.55     26.41 o 
   1  14   9      130.18      172.20     44.19 o 
   2  14   9       55.81       56.33     32.81 o 
   3  14   9       63.48      101.82     36.81 o 
   4  14   9       19.77       77.06     42.79 o 
   5  14   9       25.00       76.67     44.57 o 
  -9  15   9      240.53      290.17     90.46 o 
  -8  15   9       17.76      -23.66     53.58 o 
  -7  15   9      145.65      115.51     66.11 o 
  -6  15   9       15.09       41.22     28.12 o 
  -5  15   9      638.71      623.49     43.22 o 
  -4  15   9       34.94       38.68     21.56 o 
  -3  15   9      876.73      928.53    116.02 o 
  -2  15   9       23.97       -2.88     26.53 o 
  -1  15   9      493.12      539.65     51.80 o 
   0  15   9       22.00       -3.85     35.01 o 
   1  15   9      905.82      904.44     85.69 o 
   2  15   9        9.85        3.06     29.74 o 
   3  15   9      531.73      577.10     65.70 o 
   4  15   9       13.75       20.63     36.10 o 
  -8  16   9       35.47       32.70     70.98 o 
  -7  16   9       34.29       44.46     40.98 o 
  -6  16   9       45.79       38.79     30.69 o 
  -5  16   9       60.17       72.06     26.33 o 
  -4  16   9        7.27       21.87     22.89 o 
  -3  16   9      420.10      400.67     44.06 o 
  -2  16   9       81.44       38.81     43.17 o 
  -1  16   9       18.01       26.82     30.10 o 
   0  16   9       52.49       -4.19     55.32 o 
   1  16   9       43.42       37.74     41.58 o 
   2  16   9       29.98      102.99     64.71 o 
   3  16   9       83.14      121.08     66.80 o 
   4  16   9       17.14      -33.40     33.40 o 
  -8  17   9      251.43      297.82     94.64 o 
  -7  17   9       12.23        2.61     40.95 o 
  -6  17   9      373.59      369.85    122.82 o 
  -5  17   9       36.65        0.46     27.18 o 
  -4  17   9      214.67      267.74     36.51 o 
  -3  17   9       34.65       57.29     30.29 o 
  -2  17   9      889.92      968.73     80.67 o 
  -1  17   9        9.80       21.10     43.49 o 
   0  17   9      427.69      382.45     62.07 o 
   1  17   9      152.53       88.96     49.95 o 
   2  17   9      241.77      398.02     93.94 o 
   3  17   9       71.24       73.76     71.67 o 
  -7  18   9        0.25        3.53     43.49 o 
  -6  18   9       59.95       71.26     48.44 o 
  -5  18   9        0.77        4.19     30.42 o 
  -4  18   9       79.29       85.50     28.78 o 
  -3  18   9        2.50       55.85     29.51 o 
  -2  18   9       52.84       73.93     42.31 o 
  -1  18   9        2.40      -12.14     65.41 o 
   0  18   9      414.73      519.62     70.36 o 
   1  18   9        4.66       -6.39     45.93 o 
   2  18   9       30.40      -37.86     93.59 o 
   3  18   9       18.60      -12.53     56.36 o 
  -6  19   9       68.93      -23.43     42.45 o 
  -5  19   9       66.81      -36.63     40.41 o 
  -4  19   9       74.60       50.45     45.76 o 
  -3  19   9       86.59       88.10     33.59 o 
  -2  19   9      134.17      119.60     45.27 o 
  -1  19   9       32.42        4.77     42.73 o 
   0  19   9      181.62       38.88     45.56 o 
   1  19   9      147.84       98.89     53.11 o 
   2  19   9       82.50       78.33     58.84 o 
  -5  20   9      144.74      199.57     59.38 o 
  -4  20   9       11.19      -42.12     42.12 o 
  -3  20   9        0.11      -53.58     53.58 o 
  -2  20   9        8.44      -18.09     57.06 o 
  -1  20   9      126.50      109.25     71.67 o 
   0  20   9        5.41      -41.05     57.76 o 
   1  20   9       69.25       27.83     68.19 o 
  -4  21   9       88.37      199.71     77.24 o 
  -3  21   9      224.43      204.58     86.98 o 
  -2  21   9        4.74        6.96     68.89 o 
  -1  21   9      241.69      192.75     80.72 o 
   0  21   9       70.41      120.38     81.41 o 
 -10   0  10      102.13       13.18     41.40 o 
  -8   0  10        8.89        3.48     32.92 o 
  -6   0  10       35.85       33.15     18.24 o 
  -4   0  10      303.19      253.12     21.54 o 
  -2   0  10      964.87     1028.59     50.02 o 
   0   0  10      253.39      225.03     26.74 o 
   2   0  10        2.70      -32.01     32.01 o 
   4   0  10      220.18      153.78     55.67 o 
   6   0  10       49.72      101.59     60.54 o 
 -11   1  10       66.97       78.06     47.39 o 
 -10   1  10      553.41      573.17     53.01 o 
  -9   1  10      346.45      264.04     38.31 o 
  -8   1  10      381.99      414.93     41.89 o 
  -7   1  10      361.20      328.01     36.60 o 
  -6   1  10      647.73      626.60     25.23 o 
  -5   1  10        1.36        5.47     12.85 o 
  -4   1  10     2367.33     2427.36     36.95 o 
  -3   1  10      767.86      747.16     23.45 o 
  -2   1  10     1666.14     1740.16     37.83 o 
  -1   1  10     1097.27     1154.03     29.96 o 
   0   1  10     1832.78     2051.52     47.65 o 
   1   1  10     1154.32     1217.48     53.54 o 
   2   1  10     3029.93     2953.41    108.49 o 
   3   1  10       30.31       23.54     26.79 o 
   4   1  10      235.79      273.56     55.32 o 
   5   1  10      265.32      242.87     48.70 o 
   6   1  10      298.40      392.24     61.94 o 
   7   1  10      101.67      131.43     48.19 o 
 -11   2  10       54.89       82.64     45.91 o 
 -10   2  10       68.33       -2.81     27.75 o 
  -9   2  10        7.52       -4.08     27.22 o 
  -8   2  10      190.33      141.16     36.69 o 
  -7   2  10        7.08      -13.16     18.55 o 
  -6   2  10      306.31      310.57     28.30 o 
  -5   2  10        5.81       30.21     13.83 o 
  -4   2  10        2.92       -0.30      9.15 o 
  -3   2  10       12.58       22.22     10.98 o 
  -2   2  10       42.29       26.36     12.75 o 
  -1   2  10       58.19       63.44     16.84 o 
   0   2  10       26.77       19.35     18.25 o 
   1   2  10        0.46      -18.66     19.03 o 
   2   2  10        2.22      -22.80     22.80 o 
   3   2  10      392.84      384.86     59.84 o 
   4   2  10        0.18       22.83     27.50 o 
   5   2  10       13.12      -27.14     27.14 o 
   6   2  10        1.61       -4.52     35.43 o 
   7   2  10       21.18        8.86     31.06 o 
 -11   3  10      145.55      127.34     49.20 o 
 -10   3  10        8.70      -23.59     23.59 o 
  -9   3  10      517.76      563.98     49.74 o 
  -8   3  10       97.86       81.55     31.51 o 
  -7   3  10     1418.90     1429.68     66.50 o 
  -6   3  10     1169.31     1130.65     41.35 o 
  -5   3  10     2683.88     2735.35     51.28 o 
  -4   3  10      134.39      129.32     11.72 o 
  -3   3  10     3243.08     3203.02     45.55 o 
  -2   3  10      180.12      182.28     18.28 o 
  -1   3  10     2793.57     2907.07     58.39 o 
   0   3  10      329.63      321.16     29.61 o 
   1   3  10     1248.82     1235.64     53.05 o 
   2   3  10       91.21       29.34     23.90 o 
   3   3  10     3498.48     3654.09    127.92 o 
   4   3  10      169.40      196.87     78.28 o 
   5   3  10      534.78      545.56     65.19 o 
   6   3  10        4.17       -0.93     33.45 o 
   7   3  10      424.66      404.07     73.06 o 
 -11   4  10       13.31      -81.16     81.76 o 
 -10   4  10       86.40       78.77     36.05 o 
  -9   4  10        2.60        8.86     26.83 o 
  -8   4  10      224.83      235.93     40.82 o 
  -7   4  10        0.01      -27.10     27.92 o 
  -6   4  10       22.55       24.53     11.22 o 
  -5   4  10       81.38       55.71     19.97 o 
  -4   4  10      284.73      261.73     22.03 o 
  -3   4  10        1.10        7.16     13.00 o 
  -2   4  10      245.60      257.66     20.17 o 
  -1   4  10       34.82       20.37     16.25 o 
   0   4  10      136.13      108.75     23.15 o 
   1   4  10      130.51      129.43     25.81 o 
   2   4  10       34.60       44.63     23.80 o 
   3   4  10       17.45        8.48     27.44 o 
   4   4  10        0.54        0.90     27.44 o 
   5   4  10        3.10        6.62     36.53 o 
   6   4  10       74.19       42.80     30.33 o 
 -11   5  10       33.85        0.00     58.45 o 
 -10   5  10      398.79      538.58    106.46 o 
  -9   5  10       63.79       54.44     33.58 o 
  -8   5  10      693.92      710.43     61.94 o 
  -7   5  10        7.79       12.52     22.01 o 
  -6   5  10     3159.85     3116.14     52.71 o 
  -5   5  10        0.48       -6.67     12.22 o 
  -4   5  10     2031.91     2001.18     33.60 o 
  -3   5  10      125.83      124.69     17.00 o 
  -2   5  10     2126.94     2142.05     47.24 o 
  -1   5  10      765.89      723.35     42.76 o 
   0   5  10     1617.26     1746.97    108.67 o 
   1   5  10       50.26       52.44     23.48 o 
   2   5  10     1542.75     1640.06     91.01 o 
   3   5  10        0.42       12.72     26.16 o 
   4   5  10      798.80      808.08     74.30 o 
   5   5  10        2.20       27.80     26.10 o 
   6   5  10      393.11      371.86     49.07 o 
 -11   6  10        9.63       89.07     72.37 o 
 -10   6  10      108.33      104.92     73.76 o 
  -9   6  10       98.71       98.51     36.17 o 
  -8   6  10      158.69      147.23     37.21 o 
  -7   6  10       11.39        6.46     20.88 o 
  -6   6  10       91.19       72.26     14.48 o 
  -5   6  10        1.28        6.12     12.04 o 
  -4   6  10       66.16       64.68     12.04 o 
  -3   6  10       53.99       50.48     17.27 o 
  -2   6  10      381.08      335.61     22.97 o 
  -1   6  10       88.71       82.45     20.94 o 
   0   6  10       14.54        2.34     19.02 o 
   1   6  10       97.25       65.04     25.01 o 
   2   6  10      102.57      123.82     46.97 o 
   3   6  10        5.94       25.34     30.62 o 
   4   6  10       14.20        0.26     28.93 o 
   5   6  10       16.88        8.06     28.47 o 
   6   6  10        1.50      -21.09     25.78 o 
 -11   7  10      152.97      303.39     98.81 o 
 -10   7  10       34.48       75.45     38.92 o 
  -9   7  10      393.68      336.86     48.82 o 
  -8   7  10      164.96      134.56     34.62 o 
  -7   7  10      993.87     1038.01     60.65 o 
  -6   7  10       18.56       17.05     13.22 o 
  -5   7  10       56.31       66.85     14.76 o 
  -4   7  10       70.61       61.28     11.72 o 
  -3   7  10     2435.87     2566.47     43.70 o 
  -2   7  10      691.56      688.40     29.95 o 
  -1   7  10     4062.78     4106.25     79.61 o 
   0   7  10      293.11      291.26     42.99 o 
   1   7  10      186.87      227.83     33.10 o 
   2   7  10       12.33      -14.66     18.94 o 
   3   7  10     1207.28     1189.87     67.01 o 
   4   7  10       25.90       20.07     36.88 o 
   5   7  10      515.86      484.95     51.04 o 
   6   7  10       80.67       96.58     41.46 o 
 -11   8  10       34.33       61.93     73.06 o 
 -10   8  10        0.46      275.55     86.28 o 
  -9   8  10        0.06        2.38     26.58 o 
  -8   8  10       16.73        7.44     27.02 o 
  -7   8  10       41.43       61.54     25.51 o 
  -6   8  10      419.83      380.85     32.95 o 
  -5   8  10      721.81      626.16     37.30 o 
  -4   8  10      133.41      131.56     13.80 o 
  -3   8  10      410.87      354.96     19.97 o 
  -2   8  10      101.56       87.97     12.90 o 
  -1   8  10       81.70       83.56     16.44 o 
   0   8  10      148.16      166.26     22.12 o 
   1   8  10        2.02       -5.29     16.10 o 
   2   8  10       13.44        8.35     19.75 o 
   3   8  10       32.16       22.50     23.53 o 
   4   8  10       13.08       -1.70     25.03 o 
   5   8  10        4.18       -9.22     24.61 o 
   6   8  10        0.01       19.13     30.10 o 
 -10   9  10      262.01      280.43     91.85 o 
  -9   9  10        0.61      -38.62    114.81 o 
  -8   9  10      339.95      450.76    109.94 o 
  -7   9  10      591.24      624.10     76.58 o 
  -6   9  10      470.19      404.96     39.95 o 
  -5   9  10      789.20      753.00     39.44 o 
  -4   9  10     2242.81     2298.19     41.80 o 
  -3   9  10      564.67      571.26     24.45 o 
  -2   9  10      222.19      263.97     15.91 o 
  -1   9  10     1305.72     1404.54     40.12 o 
   0   9  10      360.91      402.74     27.78 o 
   1   9  10     1068.30     1087.25     69.78 o 
   2   9  10      815.86      972.23     58.77 o 
   3   9  10      558.12      530.77     58.26 o 
   4   9  10      452.15      498.40     50.33 o 
   5   9  10      381.93      354.73     49.57 o 
   6   9  10      359.73      433.57     52.38 o 
 -10  10  10        3.51       21.57     66.11 o 
  -9  10  10        5.66       -1.39     50.80 o 
  -8  10  10        7.90      -29.35     94.29 o 
  -7  10  10        9.45      -12.31     31.08 o 
  -6  10  10       10.07       -1.19     23.24 o 
  -5  10  10       48.80       66.48     26.93 o 
  -4  10  10       64.75       47.15     13.67 o 
  -3  10  10       83.48       76.59     13.53 o 
  -2  10  10       25.36       23.02     13.99 o 
  -1  10  10       25.12       15.55     13.83 o 
   0  10  10        7.97      -14.30     14.30 o 
   1  10  10       46.19       47.19     20.80 o 
   2  10  10        0.27       -8.62     20.14 o 
   3  10  10      105.32      129.55     30.65 o 
   4  10  10        0.01       38.29     26.68 o 
   5  10  10       20.08       48.43     29.19 o 
 -10  11  10      149.68      199.71     91.16 o 
  -9  11  10      316.95      475.26    105.07 o 
  -8  11  10      332.74      196.61     91.50 o 
  -7  11  10       53.95       19.04     32.54 o 
  -6  11  10      999.93      985.39     61.13 o 
  -5  11  10      215.77      215.41     33.14 o 
  -4  11  10      540.74      629.77     31.92 o 
  -3  11  10     1148.16     1103.03     37.09 o 
  -2  11  10      938.40      924.88     60.25 o 
  -1  11  10       74.94       50.68     19.95 o 
   0  11  10      818.25      893.59     40.33 o 
   1  11  10      483.87      460.81     36.38 o 
   2  11  10      867.80      989.57     61.17 o 
   3  11  10      206.37      247.52     44.99 o 
   4  11  10      135.14      156.32     36.02 o 
   5  11  10       43.31       57.18     39.83 o 
 -10  12  10        0.54       39.66     66.80 o 
  -9  12  10        0.49      -27.14     59.84 o 
  -8  12  10        9.36      -20.78     77.24 o 
  -7  12  10       18.46       -5.81     25.91 o 
  -6  12  10        1.73      -24.08     24.08 o 
  -5  12  10      296.01      316.27     29.43 o 
  -4  12  10       11.85        4.48     20.09 o 
  -3  12  10        1.27       25.98     17.23 o 
  -2  12  10        7.55      -11.73     13.82 o 
  -1  12  10        0.15      -17.17     17.17 o 
   0  12  10        5.63       16.94     55.51 o 
   1  12  10        5.58       -0.12     31.03 o 
   2  12  10        8.39       -8.23     20.16 o 
   3  12  10        2.40       10.19     25.35 o 
   4  12  10        3.53       -8.20     25.40 o 
   5  12  10        2.46      -27.94     32.94 o 
  -9  13  10      264.68      296.43     90.46 o 
  -8  13  10       18.09       13.22     59.84 o 
  -7  13  10      207.03      144.58     42.93 o 
  -6  13  10       31.85       -5.63     34.75 o 
  -5  13  10      844.81      832.11     43.39 o 
  -4  13  10       37.34       22.25     20.60 o 
  -3  13  10     1150.52     1252.77     77.40 o 
  -2  13  10       59.69       63.38     29.95 o 
  -1  13  10      587.95      670.95     47.11 o 
   0  13  10       97.04       85.07     31.91 o 
   1  13  10     1100.81     1012.96     82.85 o 
   2  13  10      197.76      161.10     47.32 o 
   3  13  10      429.50      391.35     45.38 o 
   4  13  10        1.47       41.11     29.66 o 
   5  13  10      165.94      161.82     47.65 o 
  -9  14  10       14.89       16.00     68.19 o 
  -8  14  10       20.33       93.24     70.28 o 
  -7  14  10       17.64       38.91     38.91 o 
  -6  14  10       17.93       22.95     33.63 o 
  -5  14  10        7.12      -12.62     26.14 o 
  -4  14  10       18.55        9.18     20.52 o 
  -3  14  10       83.32       75.30     26.20 o 
  -2  14  10       63.47       28.11     27.26 o 
  -1  14  10       27.32       29.85     39.67 o 
   0  14  10       21.70       15.59     38.85 o 
   1  14  10       73.68       53.07     44.88 o 
   2  14  10       16.37      -18.09     44.53 o 
   3  14  10       42.45       -7.55     38.27 o 
   4  14  10        1.29      -20.86     52.54 o 
  -8  15  10      210.33      281.12     92.55 o 
  -7  15  10       13.77       28.14     41.06 o 
  -6  15  10      311.69      325.18     45.71 o 
  -5  15  10       18.09      -19.33     19.33 o 
  -4  15  10      927.13     1005.41     62.11 o 
  -3  15  10       78.49      112.26     31.50 o 
  -2  15  10      624.15      748.09     58.35 o 
  -1  15  10        0.69      -23.02     42.49 o 
   0  15  10      782.57      832.56     98.11 o 
   1  15  10        2.41      -45.58     45.58 o 
   2  15  10      412.82      310.35     87.68 o 
   3  15  10        7.84       -6.96     55.67 o 
   4  15  10      243.80      292.26     92.55 o 
  -8  16  10       37.21      -14.39     41.63 o 
  -7  16  10       10.02       93.56     46.80 o 
  -6  16  10        9.81      -31.10     35.70 o 
  -5  16  10       30.38       -0.59     27.54 o 
  -4  16  10        0.01        2.72     25.46 o 
  -3  16  10       30.35        1.40     39.85 o 
  -2  16  10        0.38      -25.70     25.70 o 
  -1  16  10        0.80      -33.78     33.78 o 
   0  16  10       35.16      -21.54     38.76 o 
   1  16  10        9.61      -64.37     64.37 o 
   2  16  10       14.07      -48.01     48.01 o 
   3  16  10        0.52       -9.74     54.28 o 
  -7  17  10      397.59      346.79     65.36 o 
  -6  17  10       13.06       49.15     31.01 o 
  -5  17  10      427.29      412.64     52.29 o 
  -4  17  10      106.77       83.21     31.37 o 
  -3  17  10      323.91      367.04     97.17 o 
  -2  17  10       16.72       -0.68     36.90 o 
  -1  17  10      522.16      594.90     72.78 o 
   0  17  10      144.04      206.40     57.54 o 
   1  17  10      249.76      192.86     60.14 o 
   2  17  10       64.08       57.01     52.90 o 
   3  17  10      453.33      622.09    115.51 o 
  -6  18  10        0.30      -13.51     29.62 o 
  -5  18  10        8.35      -12.58     38.86 o 
  -4  18  10        2.65       24.38     41.05 o 
  -3  18  10        0.85      -23.22     28.02 o 
  -2  18  10       28.44       56.34     41.68 o 
  -1  18  10        0.12      -34.15     37.92 o 
   0  18  10       10.35      -13.61     51.14 o 
   1  18  10        3.22      -60.40    100.20 o 
   2  18  10        4.31      -41.37     48.58 o 
  -6  19  10      186.57      195.82     90.46 o 
  -5  19  10       56.45       43.98     49.23 o 
  -4  19  10       45.53       41.17     66.11 o 
  -3  19  10      115.81       70.56     43.27 o 
  -2  19  10      191.98      172.86     78.63 o 
  -1  19  10      244.01      221.45     65.76 o 
   0  19  10      464.45      376.21     69.36 o 
   1  19  10       53.25       20.86     64.71 o 
  -4  20  10        6.08      -16.70     59.15 o 
  -3  20  10        4.87       -9.74     62.63 o 
  -2  20  10       64.11       91.16     72.37 o 
  -1  20  10        3.61       17.40     64.71 o 
 -11   0  11      125.35      188.57     81.41 o 
  -9   0  11      153.19      128.51     81.07 o 
  -7   0  11        2.01       17.59     18.49 o 
  -5   0  11     1569.04     1529.21     57.05 o 
  -3   0  11      189.92      184.30     36.46 o 
  -1   0  11      710.61      783.48     40.67 o 
   1   0  11      395.29      446.03     52.40 o 
   3   0  11       14.06      -29.92     33.40 o 
   5   0  11      216.40      120.38     57.06 o 
 -11   1  11       31.29      -40.71     41.33 o 
 -10   1  11      122.82      104.97     35.25 o 
  -9   1  11      557.84      596.69     52.59 o 
  -8   1  11       40.60       19.74     28.89 o 
  -7   1  11      254.02      267.48     19.08 o 
  -6   1  11       83.19       72.91     14.77 o 
  -5   1  11      225.89      222.90     20.38 o 
  -4   1  11      554.42      559.60     22.13 o 
  -3   1  11     2007.18     2091.78     38.45 o 
  -2   1  11     1220.77     1212.42     35.02 o 
  -1   1  11      744.12      782.81     27.97 o 
   0   1  11      115.85      101.29     21.19 o 
   1   1  11     2011.79     2057.69     75.15 o 
   2   1  11       85.81       78.84     33.29 o 
   3   1  11      218.30      269.98     46.94 o 
   4   1  11      140.26       85.64     36.59 o 
   5   1  11      237.51      197.87     48.46 o 
   6   1  11      137.15      214.17     69.93 o 
 -11   2  11        3.22      -36.65     44.77 o 
 -10   2  11      135.02       99.63     35.24 o 
  -9   2  11        2.14      -29.41     29.41 o 
  -8   2  11      135.71      179.02     39.34 o 
  -7   2  11        9.03      -17.20     17.20 o 
  -6   2  11      101.58      128.15     16.61 o 
  -5   2  11      383.92      373.98     23.80 o 
  -4   2  11     1551.85     1580.56     32.79 o 
  -3   2  11        4.02        0.03     11.64 o 
  -2   2  11      252.98      228.71     19.53 o 
  -1   2  11      226.31      186.96     21.97 o 
   0   2  11      430.90      442.23     38.11 o 
   1   2  11      252.93      311.07     37.95 o 
   2   2  11      113.46       52.91     29.90 o 
   3   2  11       68.14       51.53     54.97 o 
   4   2  11      202.99      187.04     85.24 o 
   5   2  11        9.36        6.53     30.89 o 
   6   2  11       10.90       56.13     39.82 o 
 -11   3  11       32.83      -49.41     49.41 o 
 -10   3  11       58.86       35.83     35.75 o 
  -9   3  11        2.51        6.83     30.90 o 
  -8   3  11      647.44      629.27     83.43 o 
  -7   3  11      188.77      184.79     24.92 o 
  -6   3  11      288.07      294.72     22.15 o 
  -5   3  11       60.99       52.94     15.39 o 
  -4   3  11     2640.73     2727.00     62.27 o 
  -3   3  11        1.64        4.45     12.58 o 
  -2   3  11      554.58      547.50     26.99 o 
  -1   3  11      538.54      544.85     31.28 o 
   0   3  11      731.77      746.02     39.69 o 
   1   3  11      544.93      531.27     45.96 o 
   2   3  11     2034.28     2164.85     98.65 o 
   3   3  11      139.38       92.98     39.66 o 
   4   3  11      292.94      326.57     52.36 o 
   5   3  11       74.04       78.05     39.35 o 
   6   3  11      221.93      247.53     54.79 o 
 -11   4  11       10.89       15.31     66.11 o 
 -10   4  11      216.25      222.69     54.82 o 
  -9   4  11        2.00      -15.44     27.52 o 
  -8   4  11        7.29       23.30     29.35 o 
  -7   4  11      406.43      384.72     32.20 o 
  -6   4  11      141.70      143.35     16.98 o 
  -5   4  11       68.80       69.63     13.78 o 
  -4   4  11       25.09       41.28     13.00 o 
  -3   4  11      747.72      798.21     28.89 o 
  -2   4  11       47.58       43.80     18.05 o 
  -1   4  11      835.92      752.43     36.20 o 
   0   4  11      892.51      867.46     53.07 o 
   1   4  11      249.31      224.89     41.96 o 
   2   4  11      185.46      185.83     90.46 o 
   3   4  11      310.69      344.07     72.37 o 
   4   4  11        6.06        1.94     29.97 o 
   5   4  11       57.59       35.37     36.16 o 
   6   4  11       42.13       27.16     30.92 o 
 -11   5  11      122.17      115.51     77.93 o 
 -10   5  11       21.97       64.12     41.19 o 
  -9   5  11       58.11       39.12     33.76 o 
  -8   5  11       29.95      -24.80     24.80 o 
  -7   5  11     1188.32     1109.90     50.15 o 
  -6   5  11        1.60      -11.74     11.74 o 
  -5   5  11     1927.27     1956.81     43.75 o 
  -4   5  11       26.29       14.75     10.28 o 
  -3   5  11      583.56      609.58     29.54 o 
  -2   5  11        9.96       14.06     16.57 o 
  -1   5  11     2426.66     2510.02     63.48 o 
   0   5  11      222.93      199.25     29.10 o 
   1   5  11     1209.02     1193.87     66.18 o 
   2   5  11        0.29       28.04     29.27 o 
   3   5  11      477.59      444.90     75.50 o 
   4   5  11        0.34      -27.30     27.30 o 
   5   5  11      489.52      519.46     53.82 o 
   6   5  11        7.15       -1.77     29.91 o 
 -11   6  11        0.18      -57.06     57.06 o 
 -10   6  11        1.27      -17.28     33.57 o 
  -9   6  11      158.61       96.04     36.80 o 
  -8   6  11      108.48       70.29     32.02 o 
  -7   6  11      347.01      330.42     31.94 o 
  -6   6  11      260.94      269.43     20.73 o 
  -5   6  11        6.50        6.24     12.01 o 
  -4   6  11       33.33       49.49     10.28 o 
  -3   6  11      170.72      187.28     20.99 o 
  -2   6  11      273.52      310.93     27.17 o 
  -1   6  11     1098.66      966.98     45.81 o 
   0   6  11       13.14       -7.89     18.35 o 
   1   6  11      112.52      114.18     39.68 o 
   2   6  11      178.52      164.11     76.20 o 
   3   6  11      166.68      127.38     39.59 o 
   4   6  11      142.18      159.05     33.76 o 
   5   6  11      193.66      143.52     37.46 o 
 -10   7  11      191.31      150.20     50.16 o 
  -9   7  11       19.42      -26.82     28.51 o 
  -8   7  11       61.89       32.61     30.81 o 
  -7   7  11      237.06      221.71     29.65 o 
  -6   7  11      487.14      534.17     33.04 o 
  -5   7  11      260.35      293.99     21.26 o 
  -4   7  11     1370.76     1294.73     33.27 o 
  -3   7  11      209.49      222.36     20.76 o 
  -2   7  11     1146.17     1265.07     60.54 o 
  -1   7  11      481.63      557.94     36.70 o 
   0   7  11      295.01      258.68     30.03 o 
   1   7  11       49.52       63.13     31.24 o 
   2   7  11      576.51      571.83     47.62 o 
   3   7  11       28.85        4.41     24.02 o 
   4   7  11      500.23      513.37     52.69 o 
   5   7  11      109.95      121.51     35.72 o 
 -10   8  11       53.75       42.45     64.02 o 
  -9   8  11       80.51       66.02     34.78 o 
  -8   8  11      304.58      354.16     49.98 o 
  -7   8  11        3.04       -4.23     19.52 o 
  -6   8  11      325.33      316.69     25.29 o 
  -5   8  11       78.03       60.39     15.05 o 
  -4   8  11       68.42       56.64     13.25 o 
  -3   8  11        9.95        4.66     11.84 o 
  -2   8  11       30.09       34.09     18.51 o 
  -1   8  11      293.70      314.92     24.48 o 
   0   8  11      287.28      242.12     24.89 o 
   1   8  11      185.99      126.81     26.48 o 
   2   8  11        6.80        7.08     25.39 o 
   3   8  11       21.56      -14.88     23.12 o 
   4   8  11      231.87      287.96     43.00 o 
   5   8  11        0.04      -15.13     27.28 o 
 -10   9  11       35.28       43.84     72.37 o 
  -9   9  11      168.64      177.13     46.98 o 
  -8   9  11      110.24       73.58     34.41 o 
  -7   9  11      675.84      617.71     56.48 o 
  -6   9  11      505.38      525.31     38.94 o 
  -5   9  11      534.81      592.62     30.52 o 
  -4   9  11       18.04        6.93     11.74 o 
  -3   9  11      644.39      646.17     36.80 o 
  -2   9  11       91.62       99.79     21.42 o 
  -1   9  11     1013.06      999.43     38.14 o 
   0   9  11     1085.27     1089.35     46.24 o 
   1   9  11      317.61      295.57     42.79 o 
   2   9  11      105.60      105.55     28.52 o 
   3   9  11      533.26      616.91     53.74 o 
   4   9  11      107.27      175.98     38.23 o 
   5   9  11      195.87      294.02     65.35 o 
 -10  10  11       25.06       57.06     72.37 o 
  -9  10  11       84.78      108.89     45.93 o 
  -8  10  11       54.70       74.20     42.21 o 
  -7  10  11       57.62       70.71     28.21 o 
  -6  10  11        1.12       17.48     21.11 o 
  -5  10  11      356.54      346.35     32.16 o 
  -4  10  11        8.13       16.19     13.87 o 
  -3  10  11      155.58      179.18     21.12 o 
  -2  10  11      290.47      270.69     28.02 o 
  -1  10  11      284.29      249.21     29.02 o 
   0  10  11      167.78      116.57     23.52 o 
   1  10  11      217.73      192.70     28.51 o 
   2  10  11        3.14       18.60     23.20 o 
   3  10  11      115.67      107.38     36.46 o 
   4  10  11        2.31      -25.37     37.97 o 
   5  10  11       66.30      109.89     56.76 o 
 -10  11  11       40.02      -66.80     66.80 o 
  -9  11  11       72.29      228.93     84.89 o 
  -8  11  11      159.13      225.05     46.14 o 
  -7  11  11      156.16      102.57     31.24 o 
  -6  11  11       34.86       17.97     27.37 o 
  -5  11  11      588.61      625.00     40.14 o 
  -4  11  11      572.30      578.70     30.67 o 
  -3  11  11      402.90      413.93     37.39 o 
  -2  11  11      590.66      549.54     33.16 o 
  -1  11  11      168.67      165.73     29.36 o 
   0  11  11       47.89       46.84     26.18 o 
   1  11  11      613.14      619.41     43.23 o 
   2  11  11      389.42      354.98     40.18 o 
   3  11  11      101.05      138.35     34.03 o 
   4  11  11       39.83       89.87     33.81 o 
  -9  12  11        1.12      -45.23     61.23 o 
  -8  12  11       18.99       65.59     41.57 o 
  -7  12  11       16.24       25.02     29.27 o 
  -6  12  11      144.60      148.37     56.62 o 
  -5  12  11       15.17        6.48     16.85 o 
  -4  12  11      814.02      880.84     42.16 o 
  -3  12  11       61.65       33.36     20.33 o 
  -2  12  11       41.67       33.36     17.36 o 
  -1  12  11       81.52       88.02     25.53 o 
   0  12  11      142.59      122.65     29.06 o 
   1  12  11       42.99       22.81     30.61 o 
   2  12  11      255.99      281.66     38.58 o 
   3  12  11        9.21       12.18     24.44 o 
   4  12  11       26.26       56.17     31.43 o 
  -9  13  11        0.77       -9.05     62.63 o 
  -8  13  11      239.18      274.79    130.47 o 
  -7  13  11       17.01       10.75     28.64 o 
  -6  13  11       21.20       28.50     30.21 o 
  -5  13  11        2.52       18.89     30.53 o 
  -4  13  11      415.06      480.96     57.45 o 
  -3  13  11        6.03        4.45     21.16 o 
  -2  13  11      354.26      406.31     38.02 o 
  -1  13  11        1.75        7.15     24.05 o 
   0  13  11      232.38      176.95     37.59 o 
   1  13  11      128.85      131.43     38.42 o 
   2  13  11      276.51      436.97     86.28 o 
   3  13  11        0.35      -29.70     29.70 o 
   4  13  11      124.88       69.70     34.63 o 
  -8  14  11        8.33      -31.79     37.72 o 
  -7  14  11       55.81      111.43     35.04 o 
  -6  14  11      100.89       93.02     34.13 o 
  -5  14  11      187.05      119.90     41.21 o 
  -4  14  11      160.85      206.00     30.96 o 
  -3  14  11       79.42       69.58     28.70 o 
  -2  14  11       10.32      -24.37     24.37 o 
  -1  14  11      108.62       56.69     31.60 o 
   0  14  11       70.31       45.10     32.16 o 
   1  14  11      139.79      126.27     37.92 o 
   2  14  11       31.52      -21.18     29.92 o 
   3  14  11        4.03       92.55     66.80 o 
  -8  15  11       26.23       -4.65     43.30 o 
  -7  15  11      187.69      163.74     40.57 o 
  -6  15  11       10.11       -3.01     47.67 o 
  -5  15  11      293.98      411.39     79.67 o 
  -4  15  11       16.75      -19.01     27.50 o 
  -3  15  11      375.46      381.29     45.26 o 
  -2  15  11       12.96       -2.33     27.75 o 
  -1  15  11      445.39      396.15     63.27 o 
   0  15  11        0.20       -8.36     39.57 o 
   1  15  11      374.33      438.99     76.89 o 
   2  15  11       39.35       -9.74     56.36 o 
   3  15  11      270.88      318.70     89.76 o 
  -7  16  11       58.05        0.19     85.94 o 
  -6  16  11       14.67       -6.52     31.23 o 
  -5  16  11       78.56       86.45     56.02 o 
  -4  16  11       16.43      -33.42     33.42 o 
  -3  16  11       50.44      116.59     49.46 o 
  -2  16  11       26.73       49.17     30.78 o 
  -1  16  11       13.86       23.04     43.47 o 
   0  16  11       18.91        9.91     50.80 o 
   1  16  11       29.19       17.56     75.85 o 
   2  16  11        2.74      -52.47     66.45 o 
  -7  17  11        7.65       -3.78     44.08 o 
  -6  17  11      171.80      192.13     55.95 o 
  -5  17  11       24.54       58.86     42.30 o 
  -4  17  11       38.87       43.62     40.01 o 
  -3  17  11       77.82       63.06     33.71 o 
  -2  17  11      162.66      103.18     48.21 o 
  -1  17  11       14.15       -9.55     40.34 o 
   0  17  11      266.94      286.75     66.11 o 
   1  17  11        3.40      -39.36     46.10 o 
  -6  18  11       29.30       55.04     35.97 o 
  -5  18  11       20.19       54.20     45.93 o 
  -4  18  11       38.18      -15.33     38.02 o 
  -3  18  11       14.71       23.47     41.81 o 
  -2  18  11      327.02      229.69     58.27 o 
  -1  18  11       19.78      -23.50     41.81 o 
   0  18  11       14.82      -37.93     65.06 o 
  -4  19  11       64.08       -7.02     77.24 o 
  -3  19  11       53.32      110.63     49.94 o 
  -2  19  11       13.29      -15.90     48.71 o 
  -1  19  11      200.35      210.60     60.42 o 
 -10   0  12      177.47      235.20     86.28 o 
  -8   0  12      323.68      330.53     86.98 o 
  -6   0  12     1011.60     1019.39     72.33 o 
  -4   0  12     2620.41     2658.99     96.32 o 
  -2   0  12      686.05      730.32     48.96 o 
   0   0  12      137.94      174.36     36.48 o 
   2   0  12      553.52      711.15     97.42 o 
   4   0  12      526.53      446.73     90.46 o 
 -11   1  12        1.93      -32.70     63.32 o 
 -10   1  12        5.23      -18.35     41.75 o 
  -9   1  12       46.26       31.17     43.05 o 
  -8   1  12      222.28      196.55     83.85 o 
  -7   1  12      205.60      169.03     18.75 o 
  -6   1  12       13.18      -13.08     13.08 o 
  -5   1  12       36.19       17.54     17.69 o 
  -4   1  12      154.95      130.68     15.43 o 
  -3   1  12      240.07      264.30     19.94 o 
  -2   1  12      686.96      628.04     29.06 o 
  -1   1  12        8.64        7.89     15.82 o 
   0   1  12       28.57       41.03     19.15 o 
   1   1  12      160.27      176.31     32.30 o 
   2   1  12        0.62       16.57     28.14 o 
   3   1  12        0.76        0.87     28.29 o 
   4   1  12      403.93      416.85     61.45 o 
   5   1  12       98.90       89.35     41.32 o 
 -11   2  12      194.63      136.39     81.41 o 
 -10   2  12      104.82      119.01     54.62 o 
  -9   2  12      326.03      283.00     49.18 o 
  -8   2  12       15.63      -10.77     22.22 o 
  -7   2  12      400.26      415.18     31.87 o 
  -6   2  12        2.83       -4.03     13.59 o 
  -5   2  12     2011.96     1995.62     40.49 o 
  -4   2  12      173.51      198.94     16.71 o 
  -3   2  12      583.86      591.18     27.72 o 
  -2   2  12        1.19      -12.58     12.58 o 
  -1   2  12     1044.09     1100.33     58.92 o 
   0   2  12        0.31      -14.40     18.84 o 
   1   2  12     1324.24     1457.82    102.01 o 
   2   2  12       54.35       91.77     34.92 o 
   3   2  12      575.92      664.89     69.87 o 
   4   2  12       15.47      -13.51     31.20 o 
   5   2  12       83.40      125.39     45.75 o 
 -11   3  12       76.32       22.96     66.11 o 
 -10   3  12       40.09       52.20     47.11 o 
  -9   3  12      183.48      161.68     43.80 o 
  -8   3  12       19.97        4.13     24.62 o 
  -7   3  12      166.07      129.22     23.85 o 
  -6   3  12      164.44      174.09     19.42 o 
  -5   3  12      643.57      616.60     25.95 o 
  -4   3  12       16.24       11.28     11.80 o 
  -3   3  12       68.70       64.55     15.20 o 
  -2   3  12       86.08       83.39     17.63 o 
  -1   3  12      484.69      525.56     36.30 o 
   0   3  12      518.90      545.27     48.40 o 
   1   3  12      330.10      375.19     52.39 o 
   2   3  12      275.33      209.79     43.03 o 
   3   3  12      273.35      259.32     49.14 o 
   4   3  12       60.20       56.34     36.42 o 
   5   3  12       11.30       25.91     37.45 o 
 -11   4  12       33.60      -34.79     66.80 o 
 -10   4  12       52.93        2.34     42.07 o 
  -9   4  12      190.16      242.98     47.59 o 
  -8   4  12      172.18      218.24     28.48 o 
  -7   4  12       93.41       74.25     21.61 o 
  -6   4  12      331.11      394.82     25.55 o 
  -5   4  12       28.50       29.74     13.31 o 
  -4   4  12       91.14      113.84     14.28 o 
  -3   4  12      564.13      545.96     26.54 o 
  -2   4  12      831.32      912.13     43.21 o 
  -1   4  12      610.25      598.05     38.57 o 
   0   4  12      261.68      266.55     30.39 o 
   1   4  12      257.13      239.69     44.53 o 
   2   4  12       62.39       67.01     34.77 o 
   3   4  12      182.49      172.35     44.53 o 
   4   4  12      370.67      331.35     58.55 o 
   5   4  12       30.63       77.95     41.52 o 
 -10   5  12       58.41       44.12     44.22 o 
  -9   5  12       23.66      -10.13     31.71 o 
  -8   5  12       22.98      -18.84     18.84 o 
  -7   5  12        1.08       19.96     28.12 o 
  -6   5  12      288.54      291.75     26.07 o 
  -5   5  12      151.67      146.71     17.31 o 
  -4   5  12      147.95      171.59     14.04 o 
  -3   5  12      149.22      140.25     17.07 o 
  -2   5  12      259.75      298.54     33.12 o 
  -1   5  12       10.09       -5.88     18.30 o 
   0   5  12      496.76      606.60     41.62 o 
   1   5  12       19.16       31.90     30.76 o 
   2   5  12      336.19      305.11     49.93 o 
   3   5  12       28.86       31.70     38.97 o 
   4   5  12      181.42      121.85     48.71 o 
   5   5  12        1.76        1.20     28.76 o 
 -10   6  12       25.61       22.50     39.96 o 
  -9   6  12       34.57       53.17     36.21 o 
  -8   6  12      323.49      295.42     37.82 o 
  -7   6  12      482.30      440.92     53.73 o 
  -6   6  12      422.92      398.53     27.20 o 
  -5   6  12      463.85      412.38     24.77 o 
  -4   6  12      123.48      157.45     15.29 o 
  -3   6  12       45.24       20.61     16.34 o 
  -2   6  12     1091.15     1177.93     48.14 o 
  -1   6  12      387.40      386.26     33.40 o 
   0   6  12      336.21      354.28     33.64 o 
   1   6  12       75.80      100.20     33.95 o 
   2   6  12      221.46      215.40     66.45 o 
   3   6  12      150.90      231.23     59.49 o 
   4   6  12      200.01      167.45     36.58 o 
   5   6  12       35.54       67.91     33.09 o 
 -10   7  12        0.80      -25.75     63.32 o 
  -9   7  12       24.34      -33.21     33.21 o 
  -8   7  12        0.05      -18.54     18.54 o 
  -7   7  12       66.41       55.78     23.07 o 
  -6   7  12       15.79       22.73     15.45 o 
  -5   7  12      639.24      644.71     30.15 o 
  -4   7  12      119.57      103.47     16.38 o 
  -3   7  12        2.84      -16.36     16.36 o 
  -2   7  12       29.11       38.57     19.33 o 
  -1   7  12       30.73       27.69     20.22 o 
   0   7  12      182.42      177.91     32.09 o 
   1   7  12      492.95      456.51     48.78 o 
   2   7  12       16.42       22.14     24.86 o 
   3   7  12      148.91      143.16     33.39 o 
   4   7  12       41.39       42.83     28.99 o 
 -10   8  12       60.32      162.83     87.68 o 
  -9   8  12       72.85       15.19     35.22 o 
  -8   8  12       26.56       17.51     22.16 o 
  -7   8  12     1292.41     1226.82     56.95 o 
  -6   8  12       13.84       -5.08     14.51 o 
  -5   8  12      221.07      249.95     22.03 o 
  -4   8  12      169.01      208.97     21.99 o 
  -3   8  12      907.64      979.50     38.51 o 
  -2   8  12      163.08       92.81     26.40 o 
  -1   8  12     1338.90     1331.79     86.64 o 
   0   8  12       74.73       54.26     28.25 o 
   1   8  12      130.89      100.30     35.78 o 
   2   8  12        3.63      -20.26     20.26 o 
   3   8  12      276.80      244.56     39.63 o 
   4   8  12        4.73      -26.21     26.21 o 
 -10   9  12       17.05       43.84     66.80 o 
  -9   9  12       30.66       15.04     35.49 o 
  -8   9  12      138.80      117.15     28.95 o 
  -7   9  12        5.46      -19.44     19.44 o 
  -6   9  12       97.36       36.37     23.64 o 
  -5   9  12      244.81      250.31     25.81 o 
  -4   9  12      139.38       92.44     17.39 o 
  -3   9  12       88.94      100.89     19.23 o 
  -2   9  12      417.16      434.36     33.62 o 
  -1   9  12      130.79      141.37     26.47 o 
   0   9  12      122.67      139.66     24.63 o 
   1   9  12       79.28      101.67     36.76 o 
   2   9  12      173.40      160.29     32.56 o 
   3   9  12        1.85       15.80     37.61 o 
   4   9  12      143.26      161.64     38.56 o 
  -9  10  12       22.04       -8.69     32.88 o 
  -8  10  12      208.50      239.21     34.57 o 
  -7  10  12       27.99        2.27     21.57 o 
  -6  10  12      106.02      155.90     40.43 o 
  -5  10  12       56.64       49.96     18.40 o 
  -4  10  12      367.69      415.50     27.97 o 
  -3  10  12       14.54       25.85     16.17 o 
  -2  10  12      639.21      666.83     56.04 o 
  -1  10  12        0.02       -4.21     22.73 o 
   0  10  12      255.51      254.67     35.11 o 
   1  10  12       24.00       -2.67     27.11 o 
   2  10  12      251.41      287.09     40.38 o 
   3  10  12        4.35      -32.78     32.78 o 
   4  10  12      102.89      105.22     34.40 o 
  -9  11  12       53.61       71.05     31.98 o 
  -8  11  12       30.15       39.44     39.49 o 
  -7  11  12        1.01      -39.04     39.04 o 
  -6  11  12      242.85      105.92     39.63 o 
  -5  11  12        8.94       -7.70     32.81 o 
  -4  11  12        4.42       -9.98     14.73 o 
  -3  11  12      333.63      362.74     28.22 o 
  -2  11  12       71.10       74.42     19.95 o 
  -1  11  12        1.43        8.73     31.34 o 
   0  11  12      250.60      219.25     34.24 o 
   1  11  12      151.94      157.75     38.03 o 
   2  11  12       25.16        2.20     32.02 o 
   3  11  12       56.10       53.74     30.50 o 
  -9  12  12      166.05      205.31     56.63 o 
  -8  12  12        8.18      -24.00     36.54 o 
  -7  12  12        9.95       -2.97     29.24 o 
  -6  12  12       13.40       49.24     64.71 o 
  -5  12  12     1034.26     1136.31     71.15 o 
  -4  12  12        5.42        5.94     17.08 o 
  -3  12  12      379.11      410.79     30.32 o 
  -2  12  12       15.32       27.95     19.96 o 
  -1  12  12      128.64      114.33     33.85 o 
   0  12  12      104.92       80.29     32.24 o 
   1  12  12      435.06      443.15     84.44 o 
   2  12  12      120.58      101.98     45.58 o 
   3  12  12      313.61      315.49     59.02 o 
  -8  13  12       12.65       51.03     59.15 o 
  -7  13  12      110.18       70.21     35.78 o 
  -6  13  12        1.64      -12.51     32.39 o 
  -5  13  12       81.42      117.02     39.56 o 
  -4  13  12        0.01       49.43     35.96 o 
  -3  13  12      424.56      471.29     88.61 o 
  -2  13  12        7.54       -1.69     21.97 o 
  -1  13  12      118.62      115.02     28.63 o 
   0  13  12       18.64       -9.86     29.20 o 
   1  13  12       42.49       83.80     35.83 o 
   2  13  12        1.21        4.35     35.39 o 
   3  13  12       85.85      102.10     47.75 o 
  -8  14  12       86.71       51.87     51.49 o 
  -7  14  12       30.54       37.50     34.88 o 
  -6  14  12      101.58       90.46     42.32 o 
  -5  14  12      121.32      122.56     34.98 o 
  -4  14  12      274.33      181.90     47.88 o 
  -3  14  12      145.64      135.37     44.04 o 
  -2  14  12      138.98      149.68     36.74 o 
  -1  14  12       30.15       10.56     27.93 o 
   0  14  12      115.94      126.69     38.72 o 
   1  14  12      269.29      219.82     45.97 o 
   2  14  12       96.70       67.05     60.19 o 
  -7  15  12        3.79       19.00     36.52 o 
  -6  15  12       68.96       77.16     41.75 o 
  -5  15  12        0.90      -18.88     51.14 o 
  -4  15  12       40.75        1.28     39.13 o 
  -3  15  12      108.24      124.22     34.86 o 
  -2  15  12      211.50      240.26     50.56 o 
  -1  15  12       35.61       -1.53     67.84 o 
   0  15  12       58.80       19.53     46.98 o 
   1  15  12       20.88       32.28     51.23 o 
   2  15  12       63.90       74.14     57.14 o 
  -6  16  12       25.20       30.90     59.49 o 
  -5  16  12       43.21       56.42     42.31 o 
  -4  16  12       81.54       25.04     42.24 o 
  -3  16  12        7.19       44.60     45.93 o 
  -2  16  12       47.88       48.33     33.52 o 
  -1  16  12      269.84      238.33     60.02 o 
   0  16  12      123.93       75.10     91.16 o 
   1  16  12       74.74      -25.80     50.53 o 
  -6  17  12        1.44       47.76     43.00 o 
  -5  17  12       70.11      114.02     47.04 o 
  -4  17  12        1.10       -5.97     38.64 o 
  -3  17  12       57.21       18.58     43.66 o 
  -2  17  12        3.43      -38.93     38.93 o 
  -1  17  12       99.81      122.17     53.88 o 
   0  17  12       18.49       -1.12     48.97 o 
  -4  18  12        0.62       23.45     44.94 o 
  -3  18  12      183.99      129.19     52.59 o 
  -2  18  12       32.08      -23.60     44.19 o 
  -9   0  13      840.19      638.79    116.90 o 
  -7   0  13      467.94      465.38     39.54 o 
  -5   0  13     1011.85     1066.61     57.79 o 
  -3   0  13     1059.22     1125.08     53.83 o 
  -1   0  13      225.99      227.06     36.15 o 
   1   0  13     1841.75     2030.48    140.56 o 
   3   0  13      932.19     1032.64    123.16 o 
  -9   1  13       13.25      -26.91     41.75 o 
  -8   1  13       14.60       24.21     29.65 o 
  -7   1  13       37.96        7.15     18.36 o 
  -6   1  13        6.33       -2.26     16.24 o 
  -5   1  13       16.64        1.59     12.08 o 
  -4   1  13        2.15       -5.11     12.27 o 
  -3   1  13      162.16      197.23     21.83 o 
  -2   1  13      109.15       99.98     21.52 o 
  -1   1  13       29.44       21.03     18.26 o 
   0   1  13       85.21       52.75     26.56 o 
   1   1  13      211.47      183.02     43.09 o 
   2   1  13       94.08       80.09     34.56 o 
   3   1  13       98.71      112.73     41.33 o 
   4   1  13       40.80       55.34     40.01 o 
  -9   2  13       92.67       99.85     64.37 o 
  -8   2  13      286.86      291.75     47.37 o 
  -7   2  13        7.53       14.61     19.23 o 
  -6   2  13      379.02      397.93     42.44 o 
  -5   2  13       45.88       29.06     16.67 o 
  -4   2  13      306.44      345.24     32.91 o 
  -3   2  13      671.45      660.28     32.62 o 
  -2   2  13      812.00      833.38     38.75 o 
  -1   2  13        0.73      -11.35     17.39 o 
   0   2  13      738.15      748.23     41.63 o 
   1   2  13       12.87        3.27     39.66 o 
   2   2  13      520.78      594.49     65.93 o 
   3   2  13       14.40       42.84     48.71 o 
   4   2  13      198.58      300.40     58.00 o 
  -9   3  13        9.53      -12.12     99.85 o 
  -8   3  13       43.42        4.32     28.54 o 
  -7   3  13       48.04       24.82     19.97 o 
  -6   3  13       26.51        2.72     15.69 o 
  -5   3  13       52.88       44.85     15.00 o 
  -4   3  13        4.95       -3.82     12.27 o 
  -3   3  13       26.15       18.79     15.13 o 
  -2   3  13       57.12       42.20     19.64 o 
  -1   3  13        0.00      -14.52     15.98 o 
   0   3  13      169.14      158.32     28.23 o 
   1   3  13        9.23        9.60     29.22 o 
   2   3  13      189.84      236.89     47.46 o 
   3   3  13       21.27      -14.26     30.51 o 
   4   3  13        0.03       15.58     37.03 o 
 -10   4  13       98.85      -18.79     72.37 o 
  -9   4  13       49.23       29.27     47.98 o 
  -8   4  13      115.71      113.19     29.05 o 
  -7   4  13      392.26      362.95     33.26 o 
  -6   4  13       21.96        9.76     16.05 o 
  -5   4  13      532.79      543.03     31.18 o 
  -4   4  13      494.33      529.64     27.14 o 
  -3   4  13      408.66      465.40     28.18 o 
  -2   4  13      470.92      465.96     32.42 o 
  -1   4  13      136.72      175.92     27.52 o 
   0   4  13       89.09       66.09     24.58 o 
   1   4  13      259.63      268.63     65.76 o 
   2   4  13      216.58      204.80     45.25 o 
   3   4  13      407.07      258.55     50.91 o 
   4   4  13       28.14      -28.17     28.17 o 
 -10   5  13       21.23       17.40     76.54 o 
  -9   5  13        0.22      -51.14     51.14 o 
  -8   5  13        6.63      -21.50     21.50 o 
  -7   5  13       47.95       33.41     20.96 o 
  -6   5  13       61.24       49.53     17.43 o 
  -5   5  13       53.86       65.94     16.47 o 
  -4   5  13      138.97      126.09     17.18 o 
  -3   5  13        3.09      -13.67     13.67 o 
  -2   5  13      164.38      145.39     25.01 o 
  -1   5  13        8.40       21.38     20.33 o 
   0   5  13       39.97       19.20     26.41 o 
   1   5  13       92.31       84.42     43.35 o 
   2   5  13        0.38      -17.07     28.26 o 
   3   5  13       23.51       40.48     67.50 o 
   4   5  13        0.16      -11.13     75.15 o 
 -10   6  13       46.40       45.93     77.93 o 
  -9   6  13      142.29       95.54     49.29 o 
  -8   6  13      103.68       38.93     37.06 o 
  -7   6  13      501.99      482.40     60.01 o 
  -6   6  13      269.58      253.31     24.35 o 
  -5   6  13      316.51      355.33     27.23 o 
  -4   6  13        3.28        3.39     11.63 o 
  -3   6  13      350.64      348.07     25.74 o 
  -2   6  13      676.15      604.46     39.20 o 
  -1   6  13      977.22     1024.04     51.42 o 
   0   6  13      225.28      198.43     34.45 o 
   1   6  13      385.08      400.45     48.32 o 
   2   6  13       96.46      154.05     44.53 o 
   3   6  13       82.92       85.71     32.12 o 
   4   6  13        8.48       50.96     32.00 o 
 -10   7  13       35.34       15.31     76.54 o 
  -9   7  13        2.16      -21.63     27.30 o 
  -8   7  13       35.12       42.97     34.05 o 
  -7   7  13        4.98        2.66     24.05 o 
  -6   7  13        1.10       -7.78     17.25 o 
  -5   7  13        5.44       21.60     16.61 o 
  -4   7  13       14.03       12.93     11.96 o 
  -3   7  13        1.28       -9.77     17.11 o 
  -2   7  13        3.90      -18.57     18.57 o 
  -1   7  13        1.80       -8.29     19.59 o 
   0   7  13        4.10      -29.42     29.42 o 
   1   7  13       10.97      -25.11     25.11 o 
   2   7  13        0.70        8.96     25.06 o 
   3   7  13        0.84        2.60     26.63 o 
   4   7  13        1.14       13.63     29.15 o 
  -9   8  13       47.50       84.61     33.24 o 
  -8   8  13       91.65       88.29     29.65 o 
  -7   8  13       58.02       56.70     34.85 o 
  -6   8  13      456.98      470.97     34.90 o 
  -5   8  13        0.96      -13.63     15.29 o 
  -4   8  13      470.61      484.70     24.52 o 
  -3   8  13      154.03      154.22     31.41 o 
  -2   8  13      460.11      422.63     35.08 o 
  -1   8  13       83.54       41.55     25.29 o 
   0   8  13      902.92      993.76     74.93 o 
   1   8  13       41.18       44.21     24.18 o 
   2   8  13       88.56       97.11     37.14 o 
   3   8  13       54.18       51.88     40.77 o 
  -9   9  13        0.53       95.76     64.37 o 
  -8   9  13       23.44        8.20     30.95 o 
  -7   9  13       43.76        1.96     29.33 o 
  -6   9  13      129.12       83.43     48.99 o 
  -5   9  13       33.10       10.23     17.63 o 
  -4   9  13      113.07       79.71     18.22 o 
  -3   9  13        4.05       -4.52     15.72 o 
  -2   9  13      104.64       72.44     23.16 o 
  -1   9  13       10.76       -7.14     21.72 o 
   0   9  13       18.15       -0.25     31.14 o 
   1   9  13       37.38       37.56     30.29 o 
   2   9  13        1.14      -19.72     19.72 o 
   3   9  13       26.17       52.64     31.13 o 
  -9  10  13      198.16      135.70     73.06 o 
  -8  10  13        2.15       16.55     30.81 o 
  -7  10  13       87.68       77.67     67.64 o 
  -6  10  13      223.13      153.94     43.47 o 
  -5  10  13      749.00      757.32     57.01 o 
  -4  10  13       17.03       29.38     16.50 o 
  -3  10  13      713.05      797.09     39.34 o 
  -2  10  13        0.29      -19.79     19.79 o 
  -1  10  13      255.13      300.17     37.19 o 
   0  10  13        5.44       -3.77     24.54 o 
   1  10  13      200.54      228.95     56.35 o 
   2  10  13       10.85      -28.18     28.18 o 
   3  10  13      288.66      393.14     65.66 o 
  -8  11  13        0.00      -36.53     36.53 o 
  -7  11  13       23.66       25.00     35.67 o 
  -6  11  13        5.55       46.26     36.16 o 
  -5  11  13       55.86       67.79     20.78 o 
  -4  11  13       38.83       37.06     20.02 o 
  -3  11  13       20.97       10.14     17.10 o 
  -2  11  13       33.32       23.99     20.85 o 
  -1  11  13       16.38       -9.46     23.25 o 
   0  11  13       12.15      -18.78     24.42 o 
   1  11  13        9.98      -32.11     32.11 o 
   2  11  13        0.18      -17.65     49.41 o 
  -8  12  13      109.38      130.39     41.89 o 
  -7  12  13       60.86       56.00     80.72 o 
  -6  12  13      264.93      340.77     78.63 o 
  -5  12  13       37.00       29.23     34.61 o 
  -4  12  13      245.79      268.62     53.63 o 
  -3  12  13       53.67       44.51     34.95 o 
  -2  12  13      287.15      296.95     36.03 o 
  -1  12  13       89.44       83.83     33.33 o 
   0  12  13      131.77      120.35     37.74 o 
   1  12  13      125.95      115.25     40.49 o 
   2  12  13      467.88      346.44    113.42 o 
  -8  13  13       12.58      -54.83     54.83 o 
  -7  13  13        0.23       22.57     38.86 o 
  -6  13  13       13.56      -29.84     33.29 o 
  -5  13  13        0.97       -6.59     27.22 o 
  -4  13  13       22.44       -5.57     36.90 o 
  -3  13  13        4.56      -15.41     25.85 o 
  -2  13  13       23.73       48.58     25.70 o 
  -1  13  13        0.85       10.50     30.61 o 
   0  13  13       22.32       13.21     41.66 o 
   1  13  13       11.89       38.24     34.69 o 
  -7  14  13       79.70      125.17     47.04 o 
  -6  14  13       12.97      -41.97     59.15 o 
  -5  14  13      174.13      204.94     52.64 o 
  -4  14  13      115.93      119.29     46.99 o 
  -3  14  13      206.46      206.86     54.78 o 
  -2  14  13       22.12       37.90     32.73 o 
  -1  14  13      132.56      148.14     38.62 o 
   0  14  13       83.10       15.65     30.69 o 
   1  14  13      241.54      215.31     71.09 o 
  -6  15  13        4.70       -8.84     60.54 o 
  -5  15  13       17.19      -36.80     37.58 o 
  -4  15  13       12.65       54.94     47.48 o 
  -3  15  13        0.26      -36.75     36.75 o 
  -2  15  13       24.24      -12.43     43.49 o 
  -1  15  13        0.02      -37.24     37.24 o 
   0  15  13       89.46      -37.36     44.47 o 
  -5  16  13      103.37       92.87     47.32 o 
  -4  16  13        6.38      -55.68     64.02 o 
  -3  16  13      272.66      356.33     65.03 o 
  -2  16  13       98.86       24.97     48.96 o 
  -1  16  13      133.98      125.46     58.10 o 
  -8   0  14      253.06      284.88     61.93 o 
  -6   0  14      321.44      260.90     78.08 o 
  -4   0  14      221.40      288.54     32.41 o 
  -2   0  14      595.51      600.24     83.75 o 
   0   0  14     1413.07     1480.06    140.56 o 
   2   0  14      493.40      516.32     93.94 o 
  -9   1  14       80.78       57.46     91.16 o 
  -8   1  14        1.07       -1.48     23.36 o 
  -7   1  14        1.17      -22.48     23.31 o 
  -6   1  14        1.15      -18.38     18.41 o 
  -5   1  14      141.18      163.05     30.84 o 
  -4   1  14      136.15      162.38     19.65 o 
  -3   1  14        0.17       -1.41     15.50 o 
  -2   1  14       67.15       35.90     18.98 o 
  -1   1  14       21.08       14.23     18.84 o 
   0   1  14       49.18       -6.59     25.19 o 
   1   1  14      133.62       89.99     34.47 o 
   2   1  14       32.72       24.01     40.01 o 
   3   1  14        7.99       23.32     34.97 o 
  -9   2  14      127.16       41.91     56.02 o 
  -8   2  14      171.11      191.88     37.03 o 
  -7   2  14      180.19      212.77     29.10 o 
  -6   2  14        7.22       -6.33     16.13 o 
  -5   2  14      313.91      345.53     32.73 o 
  -4   2  14      188.69      234.21     25.11 o 
  -3   2  14      523.06      548.60     31.70 o 
  -2   2  14      111.86      101.17     21.14 o 
  -1   2  14      216.22      274.23     30.97 o 
   0   2  14        9.60      -12.98     25.30 o 
   1   2  14      176.61      197.25     53.71 o 
   2   2  14      130.66      163.36     46.06 o 
   3   2  14      164.73      199.67     48.73 o 
  -9   3  14       53.42      -43.30     43.30 o 
  -8   3  14        5.68      -35.63     37.36 o 
  -7   3  14       63.33        2.72     21.93 o 
  -6   3  14       27.63        4.17     19.50 o 
  -5   3  14      230.38      235.66     27.00 o 
  -4   3  14        0.05       -4.80     13.72 o 
  -3   3  14      266.99      270.13     24.82 o 
  -2   3  14      156.76      137.73     24.79 o 
  -1   3  14        0.48      -14.34     17.99 o 
   0   3  14        1.43        3.70     25.58 o 
   1   3  14       61.57        6.12     29.27 o 
   2   3  14       10.91       85.35     38.93 o 
   3   3  14       36.64       24.31     35.55 o 
  -9   4  14       55.37       52.19     61.93 o 
  -8   4  14       21.68      -57.58     57.58 o 
  -7   4  14       78.09       64.66     33.47 o 
  -6   4  14      506.18      492.62     34.99 o 
  -5   4  14      125.09      140.67     20.76 o 
  -4   4  14      273.09      281.18     22.84 o 
  -3   4  14      496.35      558.19     32.47 o 
  -2   4  14       24.67       33.91     19.26 o 
  -1   4  14       82.51      102.06     22.78 o 
   0   4  14      719.01      669.45     53.03 o 
   1   4  14        1.50       -2.52     48.45 o 
   2   4  14      154.76      123.11     41.79 o 
   3   4  14       64.96      103.02     43.39 o 
  -9   5  14        0.16      -52.19     52.19 o 
  -8   5  14       55.29       31.59     94.41 o 
  -7   5  14        0.16      -12.86     22.73 o 
  -6   5  14       29.96        4.52     17.64 o 
  -5   5  14        1.35       -1.94     15.54 o 
  -4   5  14       16.41       12.89     14.98 o 
  -3   5  14       73.11       59.41     18.24 o 
  -2   5  14      194.37      186.63     26.95 o 
  -1   5  14        6.40      -17.40     17.40 o 
   0   5  14       76.26       -7.62     28.03 o 
   1   5  14        6.68      -11.61     34.33 o 
   2   5  14        7.77        2.97     43.49 o 
   3   5  14        8.05       -1.21     35.18 o 
  -8   6  14      108.39       87.61     33.14 o 
  -7   6  14       21.12       27.44     25.88 o 
  -6   6  14      188.92      189.71     26.16 o 
  -5   6  14      208.83      234.48     25.75 o 
  -4   6  14      352.48      384.70     27.14 o 
  -3   6  14      239.58      230.92     24.86 o 
  -2   6  14      390.53      417.62     38.61 o 
  -1   6  14      223.40      288.88     37.66 o 
   0   6  14      221.86      253.13     38.22 o 
   1   6  14      124.94       93.54     34.41 o 
   2   6  14      113.79      157.92     44.92 o 
   3   6  14       20.57       42.40     31.26 o 
  -8   7  14        3.10      -28.56     28.56 o 
  -7   7  14      149.05      143.55     54.24 o 
  -6   7  14       39.96      -25.29     25.29 o 
  -5   7  14        5.72       -6.46     17.23 o 
  -4   7  14      124.73      119.25     16.05 o 
  -3   7  14        5.13       15.87     16.38 o 
  -2   7  14       15.46       20.25     20.58 o 
  -1   7  14      239.55      231.72     46.90 o 
   0   7  14        5.47      -16.95     24.62 o 
   1   7  14       24.49       15.29     29.13 o 
   2   7  14        7.72      -22.79     22.79 o 
  -9   8  14       35.08       14.61     49.41 o 
  -8   8  14       46.75        9.46     33.70 o 
  -7   8  14      389.60      428.85     74.18 o 
  -6   8  14        5.24      -18.61     18.61 o 
  -5   8  14      138.07      159.90     24.19 o 
  -4   8  14      176.54      127.19     25.13 o 
  -3   8  14      124.34      101.84     29.48 o 
  -2   8  14      162.54      154.71     27.45 o 
  -1   8  14      372.90      358.78     40.45 o 
   0   8  14       11.44        9.42     27.25 o 
   1   8  14      156.93       85.76     52.28 o 
   2   8  14       18.46        2.96     62.45 o 
  -8   9  14        0.56        6.68     35.61 o 
  -7   9  14       48.71       34.56     36.55 o 
  -6   9  14       40.90       60.52     23.60 o 
  -5   9  14        5.46       -2.29     18.20 o 
  -4   9  14        9.34        6.25     18.97 o 
  -3   9  14       57.56       30.67     18.27 o 
  -2   9  14        0.07      -20.08     22.68 o 
  -1   9  14       26.77      -10.94     24.01 o 
   0   9  14       79.31       -3.32     27.33 o 
   1   9  14        2.98      -25.56     25.56 o 
   2   9  14        4.34      -13.72     32.53 o 
  -8  10  14       79.82       58.74     43.84 o 
  -7  10  14       12.86       24.07     54.28 o 
  -6  10  14      346.82      359.71     40.56 o 
  -5  10  14       49.23       57.16     21.00 o 
  -4  10  14      379.66      379.13     42.57 o 
  -3  10  14       51.71       50.58     22.93 o 
  -2  10  14      177.76      138.74     31.41 o 
  -1  10  14       59.43       46.73     28.48 o 
   0  10  14      113.91       85.05     32.74 o 
   1  10  14       38.52      -23.45     35.35 o 
   2  10  14      311.14      337.68     62.01 o 
  -8  11  14       36.57      119.60     55.32 o 
  -7  11  14        0.44       71.03     49.75 o 
  -6  11  14       28.48       36.05     48.01 o 
  -5  11  14       59.48       40.20     28.98 o 
  -4  11  14        0.90       -3.91     19.59 o 
  -3  11  14        0.28      -13.08     22.45 o 
  -2  11  14       67.47       86.00     27.30 o 
  -1  11  14        1.02      -41.25     41.25 o 
   0  11  14        0.07      -48.14     76.95 o 
   1  11  14       43.73        0.11     35.22 o 
  -7  12  14       70.69       94.94     43.76 o 
  -6  12  14       28.25       26.91     39.06 o 
  -5  12  14       41.14       56.49     40.82 o 
  -4  12  14       43.79       40.63     29.03 o 
  -3  12  14      296.92      329.42     45.89 o 
  -2  12  14       54.59       15.15     29.60 o 
  -1  12  14       59.56       25.08     37.88 o 
   0  12  14       49.18       63.13     37.05 o 
   1  12  14      121.40      115.85     41.92 o 
  -7  13  14        2.27       83.50     59.84 o 
  -6  13  14        0.46      -10.43     37.80 o 
  -5  13  14      115.65       94.34     45.99 o 
  -4  13  14        0.94        0.55     39.72 o 
  -3  13  14      141.85      164.69     39.03 o 
  -2  13  14       41.75       15.54     30.54 o 
  -1  13  14        2.69      -28.06     30.05 o 
   0  13  14       18.69       68.39     37.79 o 
  -6  14  14       62.77       28.74     38.04 o 
  -5  14  14        8.19      -29.51     38.62 o 
  -4  14  14      117.88      104.20     50.12 o 
  -3  14  14        7.77       40.74     43.49 o 
  -2  14  14      107.55      122.01     39.01 o 
  -1  14  14       66.05       64.23     37.16 o 
  -4  15  14       56.78       34.10     45.76 o 
  -3  15  14        9.04      -19.98     41.40 o 
  -2  15  14        0.07      -20.18     44.28 o 
  -9   0  15       59.62       70.98     83.50 o 
  -7   0  15      282.45      207.64     85.59 o 
  -5   0  15        3.53       -2.64     27.41 o 
  -3   0  15      158.05      155.97     33.49 o 
  -1   0  15      521.70      520.42     53.59 o 
   1   0  15       85.17       27.17     93.94 o 
  -9   1  15       73.86       30.80     57.56 o 
  -8   1  15        7.56      -13.71     58.05 o 
  -7   1  15       24.47       -9.41     34.53 o 
  -6   1  15      119.49       76.01     29.39 o 
  -5   1  15      156.70      148.86     52.62 o 
  -4   1  15       83.70       87.91     23.39 o 
  -3   1  15      339.84      334.48     28.26 o 
  -2   1  15       85.59       99.25     22.33 o 
  -1   1  15        0.83      -18.52     18.52 o 
   0   1  15       59.72       54.95     30.89 o 
   1   1  15       51.68       66.62     44.39 o 
   2   1  15       23.33       54.62     39.36 o 
  -9   2  15        3.40      -54.28     54.28 o 
  -8   2  15      116.49      147.03     50.56 o 
  -7   2  15        0.32      -24.26     27.52 o 
  -6   2  15      157.67      144.02     25.40 o 
  -5   2  15       25.47       16.71     20.44 o 
  -4   2  15      150.26      119.26     23.57 o 
  -3   2  15       43.57       68.85     19.58 o 
  -2   2  15       82.42       93.12     22.81 o 
  -1   2  15       13.52       -4.63     24.61 o 
   0   2  15      117.30      120.96     33.98 o 
   1   2  15        0.29      -26.80     26.80 o 
   2   2  15       96.18       81.68     41.75 o 
  -8   3  15      132.44      136.24     67.28 o 
  -7   3  15       94.11       52.18     27.59 o 
  -6   3  15      166.60      165.75     42.67 o 
  -5   3  15       43.02       36.72     24.51 o 
  -4   3  15      170.57      193.99     26.11 o 
  -3   3  15       13.67       -6.70     17.03 o 
  -2   3  15      198.30      218.33     26.30 o 
  -1   3  15       25.21      -10.25     21.35 o 
   0   3  15      339.80      280.44     60.56 o 
   1   3  15       18.40      -15.27     30.73 o 
   2   3  15      152.75      153.90     48.15 o 
  -8   4  15       47.69       52.19     57.06 o 
  -7   4  15        0.09        0.49     52.23 o 
  -6   4  15       19.99       -1.10     24.46 o 
  -5   4  15       46.54       89.08     24.39 o 
  -4   4  15      146.34      145.33     24.56 o 
  -3   4  15       32.14       25.18     18.39 o 
  -2   4  15      132.43      145.20     24.41 o 
  -1   4  15       96.30       80.70     26.64 o 
   0   4  15       22.53       41.57     30.26 o 
   1   4  15        2.64       13.22     36.26 o 
   2   4  15       68.25       63.35     38.22 o 
  -8   5  15       14.00      -71.25     84.55 o 
  -7   5  15      228.25      246.49     37.48 o 
  -6   5  15       49.22       43.81     27.70 o 
  -5   5  15      190.15      222.25     31.05 o 
  -4   5  15       15.29        8.26     18.86 o 
  -3   5  15       76.06       81.51     20.77 o 
  -2   5  15       41.01       23.07     19.69 o 
  -1   5  15      298.88      303.20     44.10 o 
   0   5  15        3.56      -25.77     25.77 o 
   1   5  15        3.89        5.35     28.12 o 
   2   5  15       18.36        0.50     31.77 o 
  -8   6  15        1.80      -37.91     49.41 o 
  -7   6  15       26.02       13.02     44.79 o 
  -6   6  15       26.62       20.20     21.14 o 
  -5   6  15      225.88      196.15     32.94 o 
  -4   6  15       47.00       12.16     18.82 o 
  -3   6  15        3.66      -20.34     20.34 o 
  -2   6  15        7.15      -17.11     17.68 o 
  -1   6  15       56.54       75.70     30.32 o 
   0   6  15       29.77       22.01     29.41 o 
   1   6  15      164.28      120.16     38.33 o 
  -8   7  15       61.16      108.41     61.58 o 
  -7   7  15       31.80      -16.94     54.94 o 
  -6   7  15      136.50      138.01     27.40 o 
  -5   7  15        2.99       -0.75     20.41 o 
  -4   7  15      101.11       93.84     23.38 o 
  -3   7  15       31.53       21.42     21.58 o 
  -2   7  15       96.20       88.93     30.21 o 
  -1   7  15       22.73        9.68     27.62 o 
   0   7  15      127.21      103.75     35.96 o 
   1   7  15       49.66       18.26     60.92 o 
  -8   8  15       72.75       92.71     41.95 o 
  -7   8  15        1.48      -35.30     35.30 o 
  -6   8  15       44.92        6.01     30.24 o 
  -5   8  15       18.10       -9.47     22.90 o 
  -4   8  15      252.09      234.36     30.60 o 
  -3   8  15       20.70       -3.09     21.21 o 
  -2   8  15       36.55       57.29     27.31 o 
  -1   8  15       18.42      -14.94     32.34 o 
   0   8  15      269.58      207.89     43.59 o 
   1   8  15        0.22      -28.25     28.25 o 
  -8   9  15        8.82       28.53     52.19 o 
  -7   9  15      142.25      132.10     46.13 o 
  -6   9  15       77.57       68.36     32.33 o 
  -5   9  15       16.64        1.62     23.50 o 
  -4   9  15        7.24       -8.48     22.22 o 
  -3   9  15       24.96       -1.63     24.85 o 
  -2   9  15       68.09       41.79     27.80 o 
  -1   9  15       45.05       49.56     31.06 o 
   0   9  15      102.45       71.27     33.10 o 
  -7  10  15       30.33       20.27     36.63 o 
  -6  10  15       47.30       89.42     42.73 o 
  -5  10  15       73.02       65.55     26.82 o 
  -4  10  15        0.63        4.33     23.21 o 
  -3  10  15       14.40       49.97     26.80 o 
  -2  10  15       11.93      -15.93     25.35 o 
  -1  10  15       79.83       98.74     35.76 o 
   0  10  15        0.92      -29.11     29.11 o 
  -6  11  15        0.82        2.11     37.36 o 
  -5  11  15       36.73       25.53     35.21 o 
  -4  11  15       66.12        0.88     28.49 o 
  -3  11  15      140.13      127.67     37.12 o 
  -2  11  15       91.33       -1.90     30.62 o 
  -1  11  15       33.80      -20.16     35.42 o 
  -6  12  15       57.12        8.20     40.70 o 
  -5  12  15        6.58       28.70     28.41 o 
  -4  12  15       33.56       27.08     32.49 o 
  -3  12  15       24.63        1.71     30.38 o 
  -2  12  15       71.40       70.72     35.60 o 
  -1  12  15        0.04      -14.78     36.21 o 
  -4  13  15      216.61      250.27     44.65 o 
  -3  13  15       52.27       59.83     34.16 o 
  -8   0  16        6.09       16.70     54.97 o 
  -6   0  16       32.85       11.28     32.35 o 
  -4   0  16       11.80      -23.92     32.43 o 
  -2   0  16      151.88      110.83     33.95 o 
   0   0  16       25.36        5.61     40.10 o 
  -8   1  16      114.82      220.88     53.57 o 
  -7   1  16       37.10      -35.12     35.12 o 
  -6   1  16       46.87        7.69     22.19 o 
  -5   1  16       71.74       74.27     25.92 o 
  -4   1  16      283.94      290.49     46.29 o 
  -3   1  16       22.49       13.88     24.78 o 
  -2   1  16      110.57      121.82     25.00 o 
  -1   1  16       20.28       15.26     28.38 o 
   0   1  16       38.29       12.94     30.36 o 
   1   1  16       93.37       75.37     35.10 o 
  -8   2  16        5.88       30.16     40.41 o 
  -7   2  16       17.93       36.09     39.22 o 
  -6   2  16        1.55      -16.64     21.47 o 
  -5   2  16       11.89       13.79     23.53 o 
  -4   2  16        1.76       -7.30     22.74 o 
  -3   2  16        1.55      -12.78     23.55 o 
  -2   2  16        2.95      -15.99     18.99 o 
  -1   2  16      101.20      153.02     35.49 o 
   0   2  16       21.65      -11.84     28.44 o 
   1   2  16       14.92       -3.43     44.78 o 
  -8   3  16        0.75       27.25     38.57 o 
  -7   3  16       74.90       54.04     30.29 o 
  -6   3  16       70.01       89.39     27.72 o 
  -5   3  16       26.81       25.97     30.23 o 
  -4   3  16        7.70        6.78     23.65 o 
  -3   3  16      268.86      345.46     40.11 o 
  -2   3  16        0.09       -4.84     21.90 o 
  -1   3  16      157.87      103.76     35.75 o 
   0   3  16      107.14       59.21     45.00 o 
  -8   4  16        7.10      -46.46     77.70 o 
  -7   4  16        0.07      -14.14     37.28 o 
  -6   4  16       24.38       44.66     30.47 o 
  -5   4  16        8.01       24.46     23.53 o 
  -4   4  16      133.47       80.23     28.79 o 
  -3   4  16        2.34      -23.33     23.33 o 
  -2   4  16        7.56      -13.55     24.89 o 
  -1   4  16       11.74       21.47     30.31 o 
   0   4  16        9.75       -5.40     28.52 o 
  -8   5  16      144.09      249.81     83.50 o 
  -7   5  16        7.29      -29.32     32.37 o 
  -6   5  16      182.87      203.60     39.48 o 
  -5   5  16        1.01       -4.96     21.56 o 
  -4   5  16      132.10      161.73     32.01 o 
  -3   5  16       38.64       -1.74     26.00 o 
  -2   5  16      231.90      210.70     37.90 o 
  -1   5  16       34.97        7.29     29.12 o 
   0   5  16      144.77      127.22     37.34 o 
  -7   6  16       51.71       -7.20     70.48 o 
  -6   6  16        3.04       -3.37     33.76 o 
  -5   6  16       32.87       12.96     24.11 o 
  -4   6  16        2.60        0.71     32.04 o 
  -3   6  16        3.93      -22.75     22.75 o 
  -2   6  16       26.92        8.41     26.83 o 
  -1   6  16        1.07       16.45     28.21 o 
   0   6  16       12.60      -28.16     40.68 o 
  -7   7  16       97.12      103.97     39.59 o 
  -6   7  16       64.83       75.13     34.42 o 
  -5   7  16      207.97      268.13     35.54 o 
  -4   7  16       65.94       24.18     25.42 o 
  -3   7  16        9.36       47.44     36.46 o 
  -2   7  16       61.24       40.89     29.28 o 
  -1   7  16      243.93      276.70     41.91 o 
  -7   8  16        7.35        2.17     40.37 o 
  -6   8  16        0.00        9.16     29.29 o 
  -5   8  16        9.11       61.20     26.74 o 
  -4   8  16       11.27       -9.27     24.77 o 
  -3   8  16        1.21      -22.98     22.98 o 
  -2   8  16       11.28      -14.65     26.91 o 
  -1   8  16        3.24      -27.42     27.42 o 
  -6   9  16       33.36       19.87     51.57 o 
  -5   9  16       31.18       33.58     26.41 o 
  -4   9  16       71.50       69.47     32.74 o 
  -3   9  16       41.82       50.71     29.76 o 
  -2   9  16      172.94      144.25     34.89 o 
  -5  10  16       27.04       38.40     26.46 o 
  -4  10  16        7.78       -8.59     24.80 o 
  -3  10  16        1.61      -24.02     31.74 o 
  -2  10  16       16.79       36.72     52.54 o 
  -7   0  17       12.03      -19.48     54.97 o 
  -5   0  17       81.22       93.33     40.35 o 
  -3   0  17        3.53      -21.89     37.03 o 
  -1   0  17        0.18      -10.35     40.94 o 
  -7   1  17       74.81      175.50     54.06 o 
  -6   1  17       30.19       17.34     26.83 o 
  -5   1  17       35.43       10.44     25.05 o 
  -4   1  17       21.42      -11.84     23.92 o 
  -3   1  17      130.63      153.91     35.53 o 
  -2   1  17        9.38      -11.66     27.55 o 
  -1   1  17       43.65       27.73     32.54 o 
  -7   2  17        0.07       38.93     43.64 o 
  -6   2  17        9.51      -11.73     29.67 o 
  -5   2  17        2.81      -22.34     22.34 o 
  -4   2  17       49.14       96.27     29.75 o 
  -3   2  17        1.34       26.77     27.97 o 
  -2   2  17        4.18      -15.37     28.68 o 
  -1   2  17        0.01      -29.23     29.23 o 
  -6   3  17      118.82       87.09     35.87 o 
  -5   3  17       12.83       25.54     25.90 o 
  -4   3  17      107.28      109.27     31.42 o 
  -3   3  17        0.88      -25.77     25.77 o 
  -2   3  17      153.05      160.45     37.34 o 
  -6   4  17       12.47       40.21     31.21 o 
  -5   4  17        3.89       -2.02     24.39 o 
  -4   4  17       26.63        9.63     31.84 o 
  -3   4  17        1.70       -9.06     26.76 o 
  -2   4  17        6.51      -21.68     29.03 o 
  -6   5  17       41.05       84.78     66.07 o 
  -5   5  17      198.29      268.38     37.66 o 
  -4   5  17        3.66        1.62     25.55 o 
  -3   5  17       80.71       62.92     30.52 o 
  -2   5  17       38.72       44.84     31.81 o 
  -5   6  17        1.51      -20.86     24.10 o 
  -4   6  17        2.70      -15.71     25.06 o 
  -3   6  17       24.50      -26.13     26.13 o 
                                                 
